# Supplementary material for: Simple synthesis of massively parallel RNA microarrays via enzymatic conversion from DNA microarrays
Source: Nat Commun. 2022 Jun 30;13:3772. doi: 10.1038/s41467-022-31370-9 (PMC9246885; doi:10.1038/s41467-022-31370-9)
Supplement: Supplementary file 4 — Supplementary Data 1 [file 41467_2022_31370_MOESM4_ESM.xlsx]

## Sheet: Table
Supplementary table for Simple synthesis of massively parallel RNA microarrays via enzymatic conversion from DNA microarrays
Sequences of spots shown in the close-up of the 4×44K Agilent SurePrint custom DNA microarray (AMADID 086693)
Numbers refer to scheme in Supplementary Figure 1.
Number	Sequence (5′→3′) or Agilent sequence name
1	Agilent control
2	GGAAATTGGACCTGGGTTGATAGGGACACGGCGAATTTTTTTTTT
3	TCAACCCAGGTCCAATTTCCACTGCCGTGTCCCTATTTTT
4	Background
5	Background
6	TCAACCCAGGTCCAATTTCCCATGCCGTGTCCCTAT
7	TCAACCCAGTCTCAATTTCCTTCGCCGTGTCCCTATTTTTTTTTTTTTTTTTTTT
8	TCAACCCAGCTGCAATTTCCTTCGCCGTGTCCCTATTTTTTTTTT
9	TCAACCCAGGTCCAATTTCCGCTGCCGTGTCCCTATTTTTTTTTTTTTTTTTTTT
10	TCAACCCAGAGCCAATTTCCTTCGCCGTGTCCCTATTTTTTTTTTTTTTTTTTTT
11	TCAACCCAGGTCCAATTTCCCCAGCCGTGTCCCTAT
12	TCAACCCAGGTCCAATTTCCCTGGCCGTGTCCCTATTTTT
13	GACCAGGGTGGTTCATGATGATGACTAGGGACACGGCGAATTTTTTTTTT
14	TCAACCCAGGTCCAATTTCCGCGGCCGTGTCCCTATTTTTTTTTTTTTTTTTTTT
15	TCAACCCAGGTCCAATTTCCGACGCCGTGTCCCTATTTTTTTTTTTTTTTTTTTT
16	TCAACCCAGGTCCAATTTCCTAGGCCGTGTCCCTATTTTT
17	TCAACCCAGGTCCAATTTCCCATGCCGTGTCCCTATTTTT
18	TTACCATAGAATCATGTGCCATACATCATCTTTTTTTTTTTTTTTTTTTT
19	TCAACCCAGGTCCAATTTCCTTCGCCGTGTCCCTAT
20	TTACCATAGAATCATGTGCCATACATCATCTAGGGACACGGCGAATTTTTTTTTT
21	TCAACCCAGCTGCAATTTCCTTCGCCGTGTCCCTATTTTT
22	TCAACCCAGCGCCAATTTCCTTCGCCGTGTCCCTAT
23	TCAACCCAGCCCCAATTTCCTTCGCCGTGTCCCTATTTTT
24	TCAACCCAGGGGCAATTTCCTTCGCCGTGTCCCTAT
25	Background
26	TCAACCCAGGTCCAATTTCCAATGCCGTGTCCCTATTTTTTTTTTTTTTTTTTTT
27	TCAACCCAGGTCCAATTTCCACAGCCGTGTCCCTATTTTTTTTTTTTTTTTTTTT
28	TCAACCCAGGTCCAATTTCCCTGGCCGTGTCCCTATTTTTTTTTT
29	TCAACCCAGTAGCAATTTCCTTCGCCGTGTCCCTAT
30	TCAACCCAGGTCCAATTTCCAACGCCGTGTCCCTAT
31	TCAACCCAGGTCCAATTTCCCAAGCCGTGTCCCTATTTTT
32	TCAACCCAGGTCCAATTTCCCCAGCCGTGTCCCTATTTTT
33	TCAACCCAGGTCCAATTTCCCCCGCCGTGTCCCTATTTTT
34	TCAACCCAGCGCCAATTTCCTTCGCCGTGTCCCTATTTTT
35	TCAACCCAGGACCAATTTCCTTCGCCGTGTCCCTATTTTT
36	Background
37	TCAACCCAGCCGCAATTTCCTTCGCCGTGTCCCTAT
38	TCAACCCAGGTCCAATTTCCCCTGCCGTGTCCCTAT
39	TCAACCCAGGTCCAATTTCCGAGGCCGTGTCCCTATTTTT
40	TCAACCCAGTACCAATTTCCTTCGCCGTGTCCCTATTTTTTTTTTTTTTTTTTTT
41	TCAACCCAGGTCCAATTTCCTTGGCCGTGTCCCTAT
42	TCAACCCAGGTCCAATTTCCAAGGCCGTGTCCCTAT
43	Background
44	TCAACCCAGCGCCAATTTCCTTCGCCGTGTCCCTATTTTTTTTTTTTTTTTTTTT
45	TCAACCCAGGTCCAATTTCCCTCGCCGTGTCCCTATTTTTTTTTTTTTTTTTTTT
46	TCAACCCAGGTCCAATTTCCCTAGCCGTGTCCCTATTTTT
47	TCAACCCAGGTCCAATTTCCTTCGCCGTGTCCCTATTTTTTTTTT
48	TCAACCCAGGTCCAATTTCCTTCGCCGTGTCCCTATTTTTTTTTT
49	TCAACCCAGACGCAATTTCCTTCGCCGTGTCCCTATTTTTTTTTT
50	TCAACCCAGATGCAATTTCCTTCGCCGTGTCCCTAT
51	TCAACCCAGTTTCAATTTCCTTCGCCGTGTCCCTATTTTTTTTTTTTTTTTTTTT
52	TCAACCCAGGTCCAATTTCCGTTGCCGTGTCCCTATTTTT
53	GGATCCATTCGTTACCTGGCTCTCGCCAGTCGGGATCCTAGGGACACGGCGAATTTTTTT
54	TCAACCCAGTAGCAATTTCCTTCGCCGTGTCCCTATTTTT
55	TCAACCCAGACACAATTTCCTTCGCCGTGTCCCTATTTTTTTTTTTTTTTTTTTT
56	Background
57	TCAACCCAGAGACAATTTCCTTCGCCGTGTCCCTATTTTTTTTTTTTTTTTTTTT
58	Background
59	TCAACCCAGCCTCAATTTCCTTCGCCGTGTCCCTATTTTTTTTTTTTTTTTTTTT
60	TCAACCCAGCTCCAATTTCCTTCGCCGTGTCCCTATTTTTTTTTTTTTTTTTTTT
61	TCAACCCAGAGACAATTTCCTTCGCCGTGTCCCTATTTTTTTTTT
62	TCAACCCAGGTCCAATTTCCGGAGCCGTGTCCCTAT
63	TCAACCCAGGTCCAATTTCCTACGCCGTGTCCCTATTTTTTTTTT
64	TCAACCCAGGCTCAATTTCCTTCGCCGTGTCCCTAT
65	TCAACCCAGGTCCAATTTCCAGTGCCGTGTCCCTATTTTTTTTTTTTTTTTTTTT
66	TCAACCCAGGTCCAATTTCCCCCGCCGTGTCCCTATTTTTTTTTTTTTTTTTTTT
67	TCAACCCAGCTCCAATTTCCTTCGCCGTGTCCCTATTTTTTTTTTTTTTTTTTTT
68	TCAACCCAGGACCAATTTCCTTCGCCGTGTCCCTATTTTT
69	TCAACCCAGGTCCAATTTCCCGTGCCGTGTCCCTAT
70	TCAACCCAGGTCCAATTTCCTCGGCCGTGTCCCTATTTTTTTTTTTTTTTTTTTT
71	GACCAGGGTGGTTCATGATGATGACTTCGCCGTGTCCCTATTTTTTTTTT
72	TCAACCCAGTGTCAATTTCCTTCGCCGTGTCCCTATTTTTTTTTTTTTTTTTTTT
73	GGATCCCGACTGGCGAGAGCCAGGTAACGAATGGATCCTTTTTTTTTTTTTTTTTTTT
74	TCAACCCAGGTCCAATTTCCTTAGCCGTGTCCCTATTTTTTTTTTTTTTTTTTTT
75	GATGATGTATGGCACATGATTCTATGGTAATTCGCCGTGTCCCTAT
76	Agilent control
77	TCAACCCAGTGTCAATTTCCTTCGCCGTGTCCCTAT
78	TCAACCCAGGTCCAATTTCCCCCGCCGTGTCCCTATTTTTTTTTTTTTTTTTTTT
79	TCAACCCAGGTCCAATTTCCGTTGCCGTGTCCCTATTTTT
80	Agilent control
81	GATGATGTATGGCACATGATTCTATGGTAATTTTTTTTTT
