# Supplementary material for: Simple synthesis of massively parallel RNA microarrays via enzymatic conversion from DNA microarrays
Source: Nat Commun. 2022 Jun 30;13:3772. doi: 10.1038/s41467-022-31370-9 (PMC9246885; doi:10.1038/s41467-022-31370-9)
Supplement: Supplementary file 6 — Source data [file 41467_2022_31370_MOESM6_ESM.xlsx]

## Sheet: Fig2a
Fig. 2a: DNA template degradation
Raw data - fluorescent intensity [a.u.]:													Normalization to averages of incubation in buffer:
	2h		6h			Hybridization to...		2h		6h				2h				6h
	reaction	buffer	reaction	buffer		Average	Sequence	reaction	buffer	reaction	buffer			reaction		buffer		reaction		buffer
ToDNA_HEG01	57.06	4707.41	52.08	4616.12		DNA	ToDNA_HEG01	64.8348	4082.49	52.2696	4340.96		Linker	DNA	DNA:RNA	DNA	DNA:RNA	DNA	DNA:RNA	DNA	DNA:RNA
ToDNA_HEG01	196.67	4024.3	50.92	4426.22			ToDNA_HEG01+T01	57.346	4270.01	51.0408	4555.32		HEG01	0.0139768	1.13592	1.15307	0.872725	0.0119973	0.686406	1.06339	0.927453
ToDNA_HEG01	53.45	3399.31	48.91	3693.36			ToDNA_HEG01+T02	62.7516	4120.9	51.7368	4379.15		HEG01	0.0481741	0.815923	0.985747	1.03336	0.0117301	0.649088	1.01964	1.03019
ToDNA_HEG01	60.33	3997.14	47.2	4222.2			ToDNA_HEG01+T05	70.6325	3774.11	51.5254	4114.19		HEG01	0.0130925	0.853974	0.832657	0.978845	0.0112671	0.651628	0.850816	1.00202
ToDNA_HEG01	60.3	4106.72	54.33	4101.25			ToDNA_T01	58.9637	3963.39	52.6717	4273.49		HEG01	0.0147778	0.848847	0.979095	1.02164	0.0108732	0.600901	0.972642	1.01937
ToDNA_HEG01	69.89	3592.83	51.81	3903.61			ToDNA_T02	61.5538	3936.45	51.0521	4375.78		HEG01	0.0147704	0.891317	1.00594	1.03618	0.0125157	0.657665	0.944779	0.925687
ToDNA_HEG01	59.33	4085.73	53.16	3993.67			ToDNA_T05	60.6742	3770.92	51.6638	4185.13		HEG01	0.0171195	0.958255	0.880059	0.941886	0.0119351	0.667413	0.89925	0.950331
ToDNA_HEG01	54.47	3727.58	49.94	4177.11			ToDNA_T10	62.1708	3583.53	51.6667	3910.7		HEG01	0.0145328	0.774107	1.00079	0.899858	0.0122461	0.555513	0.919997	0.935126
ToDNA_HEG01	59.34	4469.06	52.52	4730.84			ToDNA_T15	59.3796	3780.07	51.7125	4068.55		HEG01	0.0133424	0.950076	0.913066	1.03468	0.0115044	0.652666	0.962255	1.02197
ToDNA_HEG01	55.78	3853.53	51.94	3942.94			ToDNA_T20	57.7404	3668.43	51.7104	4133.28		HEG01	0.0145353	0.815815	1.09469	1.00002	0.0120987	0.579596	1.08981	0.869279
ToDNA_HEG01	66.36	3999.44	52.2	4423.5		RNA	ToRNA_HEG01	4337.05	5389.37	3134.3	5345.67		HEG01	0.0136632	0.868437	0.943918	1.12921	0.0119651	0.662493	0.908311	1.01006
ToDNA_HEG01	51.14	3703.83	48.55	4460.7			ToRNA_HEG01+T01	4832.6	5814.07	3750.08	5599.74		HEG01	0.0162548	1.0274	0.979658	0.74464	0.012025	0.505946	1.01901	0.830593
ToDNA_HEG01	57.23	4469.95	52.33	4899.3			ToRNA_HEG01+T02	5076.09	6428.7	3887.14	5925.17		HEG01	0.0125267	0.743629	0.907249	1.17984	0.0111842	0.590665	1.02758	1.05561
ToDNA_HEG01	55	4902.86	51.3	3958.28			ToRNA_HEG01+T05	4748.99	6660.14	3724.6	6165.65		HEG01	0.0140184	0.665187	1.09491	1.04226	0.0120549	0.467346	1.12862	1.16804
ToDNA_HEG01	55.45	2864.08	51.91	4352.89			ToRNA_T01	4096.65	4958.93	3194.42	4915.55		HEG01	0.0134722	0.733008	1.20095	0.964738	0.0118177	0.520842	0.911844	1.01696
ToDNA_HEG01	59.22	4452.42	53.45	4668.12			ToRNA_T02	4183.44	5400.09	3222.69	5030.48		HEG01	0.0135824	0.759009	0.701553	1.11904	0.0119582	0.503678	1.00275	1.26627
ToDNA_HEG01	63.45	3607.11	57	4162.95			ToRNA_T05	4789.13	5900.45	3679.88	5400.06		HEG01	0.0145059	0.696443	1.09061	0.949282	0.0123129	0.522589	1.07537	0.978165
ToDNA_HEG01	52	3429.7	48.03	4253.09			ToRNA_T10	4135.11	6324.97	2756.88	5812.03		HEG01	0.015542	0.668423	0.883557	0.855141	0.0131307	0.542478	0.958993	0.870794
ToDNA_HEG01	60.58	4403.83	54.23	4407.66			ToRNA_T15	3166.42	6515.15	1528.28	5786.63		HEG01	0.0127373	0.703088	0.840101	0.87416	0.0110644	0.491715	0.979758	1.22658
ToDNA_HEG01	62.88	4392.31	52.19	4507.7			ToRNA_T20	2766.05	6529.65	827.712	5670.53		HEG01	0.014839	0.838944	1.07871	1.22582	0.0124926	0.541638	1.01537	1.13055
ToDNA_HEG01	75.98	4267.12	56.95	4546.8									HEG01	0.0154024	0.63498	1.07589	1.06156	0.0120227	0.471226	1.03841	1.00009
ToDNA_HEG01	57.5	3859.11	53.12	4357.98		SD							HEG01	0.0186112	0.86198	1.04523	0.994472	0.0131192	0.626769	1.04742	0.972023
ToDNA_HEG01	60.56	4449.84	55.95	4208.33		DNA	ToDNA_HEG01	27.5209	484.861	2.88553	312.391		HEG01	0.0140846	0.744985	0.945284	0.988728	0.0122369	0.657483	1.00392	1.01434
ToDNA_HEG01	66.12	4388.28	58.81	4475.55			ToDNA_HEG01+T01	4.92626	511.459	2.55492	398.928		HEG01	0.0148341	0.656487	1.08998	0.925592	0.0128889	0.566226	0.969447	0.828537
ToDNA_HEG01	50.78	4908.66	47.91	5033.83			ToDNA_HEG01+T02	25.2903	453.157	2.93643	365.074		HEG01	0.016196	0.881678	1.0749	0.962981	0.0135477	0.700063	1.031	0.928684
ToDNA_HEG01+T01	62.95	3701.3	51.64	4848.3			ToDNA_HEG01+T05	46.5026	468.827	3.24278	320.729		HEG01	0.0124385	0.590603	1.20237	1.16334	0.0110367	0.586091	1.15961	1.02127
ToDNA_HEG01+T01	61.02	3283.19	51.25	4257.08			ToDNA_T01	4.73427	419.712	2.62896	300.08		HEG01+T01	0.0147424	0.722869	0.866813	1.23137	0.0113362	0.57525	1.06432	1.09744
ToDNA_HEG01+T01	53.59	4339.31	50.42	4612.78			ToDNA_T02	14.5624	543.081	2.58439	401.485		HEG01+T01	0.0142904	0.761979	0.768895	1.21073	0.0112506	0.569639	0.934529	1.05012
ToDNA_HEG01+T01	57.52	4963.41	52.17	5095.08			ToDNA_T05	18.4276	624.042	2.89557	368.839		HEG01+T01	0.0125503	0.971762	1.01623	0.852061	0.0110684	0.770576	1.01261	0.995725
ToDNA_HEG01+T01	60.95	4381.83	53.12	4607.19			ToDNA_T10	16.5457	423.5	3.89059	245.848		HEG01+T01	0.0134707	0.825933	1.16239	1.16553	0.0114525	0.653075	1.11849	1.09156
ToDNA_HEG01+T01	60.44	4841.41	53.47	4726.59			ToDNA_T15	7.53303	318.338	3.47972	401.21		HEG01+T01	0.014274	0.753452	1.02619	1.31475	0.0116611	0.554248	1.01139	1.13351
ToDNA_HEG01+T01	68.8	3896.16	51.84	4012.09			ToDNA_T20	5.83318	441.428	5.96926	427.954		HEG01+T01	0.0141545	0.839667	1.13382	1.00853	0.0117379	0.647689	1.0376	0.965622
ToDNA_HEG01+T01	53.56	4952.48	50.06	5501.75		RNA	ToRNA_HEG01	684.035	583.955	375.369	574.869		HEG01+T01	0.0161124	1.03352	0.912448	0.842947	0.0113801	0.588479	0.880748	0.93436
ToDNA_HEG01+T01	58.44	4614.66	48.77	4466.14			ToRNA_HEG01+T01	1035.57	956.458	582.642	455.5		HEG01+T01	0.0125433	1.12864	1.15983	1.00905	0.0109893	0.818499	1.20776	1.04914
ToDNA_HEG01+T01	50.62	3251.61	47.45	4219.83			ToRNA_HEG01+T02	807.501	739.884	415.107	610.923		HEG01+T01	0.0136862	0.871536	1.08071	0.938924	0.0107062	0.691572	0.980422	0.871012
ToDNA_HEG01+T01	64.92	4873.47	55.09	4715.61			ToRNA_HEG01+T05	606.231	879.366	403.887	679.016		HEG01+T01	0.0118548	0.565668	0.7615	1.25345	0.0104164	0.646688	0.926351	1.01608
ToDNA_HEG01+T01	57.42	4299.2	53.48	4733.44			ToRNA_T01	547.823	619.963	403.946	654.589		HEG01+T01	0.0152037	0.768433	1.14133	0.961539	0.0120935	0.586228	1.03519	0.943368
ToDNA_HEG01+T01	52.88	4106.61	50.05	4399.77			ToRNA_T02	616.719	740.595	379.637	478.733		HEG01+T01	0.0134473	0.856973	1.00684	0.796468	0.0117401	0.650516	1.0391	0.858467
ToDNA_HEG01+T01	50.25	4674.45	47.39	4345.69			ToRNA_T05	569.09	626.471	424.661	444.466		HEG01+T01	0.012384	1.03892	0.961733	0.988726	0.0109871	0.763315	0.965852	1.00094
ToDNA_HEG01+T01	49.97	3353.12	47.48	3849.84			ToRNA_T10	360.2	613.986	284.61	569.41		HEG01+T01	0.0117681	0.641867	1.09472	0.825814	0.0104032	0.469133	0.953981	0.934785
ToDNA_HEG01+T01	59.12	4835.27	53.58	5094.97			ToRNA_T15	406.396	718.358	225.179	628.876		HEG01+T01	0.0117026	0.987022	0.785272	1.03362	0.010423	0.745487	0.84513	1.02465
ToDNA_HEG01+T01	55.48	3774.31	51.56	4547.27			ToRNA_T20	778.737	729.888	101.928	328.38		HEG01+T01	0.0138454	0.883208	1.13238	0.918791	0.0117621	0.849469	1.11847	1.01489
ToDNA_HEG01+T01	61.56	4158.73	57.47	4387.98									HEG01+T01	0.0129929	0.843014	0.883911	0.687648	0.0113186	0.677046	0.998232	0.814888
ToDNA_HEG01+T01	55.73	3910.31	49.42	4181.61		SEM							HEG01+T01	0.0144168	0.807614	0.973939	0.956396	0.012616	0.654874	0.963264	1.05272
ToDNA_HEG01+T01	51.84	4741.27	48.27	5456.44		DNA	ToDNA_HEG01	5.50418	96.9723	0.577107	62.4781		HEG01+T01	0.0130515	1.10466	0.915761	1.00077	0.0108488	0.693386	0.917961	1.09561
ToDNA_HEG01+T01	53.58	4533.66	49.02	4250.3			ToDNA_HEG01+T01	0.985253	102.292	0.510983	79.7855		HEG01+T01	0.0121405	0.618761	1.11037	0.907745	0.0105964	0.60305	1.19782	0.939141
ToDNA_HEG01+T01	64.16	4290.97	52.83	4202.25			ToDNA_HEG01+T02	5.05807	90.6313	0.587287	73.0148		HEG01+T01	0.012548	0.454689	1.06174	1.08754	0.010761	0.524573	0.93304	0.935085
ToDNA_HEG01+T01	57.91	4610.98	52.77	4548.23			ToDNA_HEG01+T05	9.4923	95.699	0.661929	65.4685		HEG01+T01	0.0150257	0.520323	1.00491	1.20633	0.0115974	0.587117	0.922492	0.981787
ToDNA_HEG01+T01	51.88	4435.64	47.61	4490.19			ToDNA_T01	0.966378	85.6733	0.536635	61.2536		HEG01+T01	0.013562	1.09535	1.07985	1.03698	0.0115842	0.901357	0.998443	1.08275
ToDNA_HEG01+T01	59.06	3926.88	49.81	4332.66			ToDNA_T02	2.97254	110.856	0.527536	81.9529		HEG01+T01	0.0121499	0.772846	1.03879	0.696361	0.0104515	0.76342	0.985702	1.00336
ToDNA_HEG01+T02	57.11	3698.58	52.16	4654.28			ToDNA_T05	3.76151	127.382	0.591055	75.2889		HEG01+T01	0.0138314	0.911082	0.919642	1.06792	0.0109345	0.757516	0.95112	1.11298
ToDNA_HEG01+T02	53.17	4635.91	50.8	3979.3			ToDNA_T10	3.37738	86.4466	0.794163	50.1836		HEG01+T02	0.0138586	0.623869	0.897517	1.07797	0.011911	0.708775	1.06283	0.861677
ToDNA_HEG01+T02	60.52	4725.88	56.05	4335.97			ToDNA_T15	1.53767	64.9804	0.710294	81.8967		HEG01+T02	0.0129025	0.849991	1.12497	0.926509	0.0116004	0.668121	0.908693	0.958612
ToDNA_HEG01+T02	56.83	3507.16	50.42	4438.28			ToDNA_T20	1.19069	90.106	1.21847	87.3557		HEG01+T02	0.0146861	0.732916	1.14681	0.965925	0.0127993	0.694878	0.99014	0.935293
ToDNA_HEG01+T02	49.95	3684.83	46.73	3945.27		RNA	ToRNA_HEG01	136.807	116.791	75.0738	114.974		HEG01+T02	0.0137907	0.805558	0.851066	1.015	0.0115137	0.65732	1.0135	1.02022
ToDNA_HEG01+T02	52.64	4306.41	50.56	4511.2			ToRNA_HEG01+T01	207.115	191.292	116.528	91.0999		HEG01+T02	0.0121211	0.746384	0.89418	0.773659	0.010671	0.566689	0.900922	0.824019
ToDNA_HEG01+T02	63.03	3831.3	58.2	4559.78			ToRNA_HEG01+T02	161.5	147.977	83.0214	122.185		HEG01+T02	0.0127739	0.486976	1.04502	1.0784	0.0115456	0.587231	1.03015	0.958361
ToDNA_HEG01+T02	53.89	4832.31	49.89	4525.2			ToRNA_HEG01+T05	121.246	175.873	80.7774	135.803		HEG01+T02	0.0152952	0.6843	0.929724	0.866536	0.0132903	0.561559	1.04125	0.9038
ToDNA_HEG01+T02	67.95	3707.33	49.7	4638.95			ToRNA_T01	111.824	126.549	82.4552	133.617		HEG01+T02	0.0130772	0.874321	1.17263	0.983511	0.0113926	0.668308	1.03335	0.999067
ToDNA_HEG01+T02	55.84	4360.78	51.08	5301.66			ToRNA_T02	125.887	151.173	77.4932	97.7209		HEG01+T02	0.0164891	0.863442	0.89964	0.979492	0.0113492	0.673184	1.05933	1.02613
ToDNA_HEG01+T02	57.08	4517.7	53.22	4198.27			ToRNA_T05	116.165	127.878	86.6836	90.7263		HEG01+T02	0.0135504	0.733588	1.05821	1.02972	0.0116644	0.617395	1.21066	1.00095
ToDNA_HEG01+T02	53.06	3910.97	46.89	4155.66			ToRNA_T10	73.5256	125.329	58.0958	116.23		HEG01+T02	0.0138513	0.855723	1.09629	0.960805	0.012153	0.74997	0.958696	1.01748
ToDNA_HEG01+T02	57.78	4145.81	52.55	4724.89			ToRNA_T15	82.9552	146.634	45.9645	128.369		HEG01+T02	0.0128758	0.88145	0.949057	0.91652	0.0107076	0.8396	0.948965	1.00491
ToDNA_HEG01+T02	63	3786.11	53.52	4352.98			ToRNA_T20	158.959	148.988	20.806	67.0303		HEG01+T02	0.0140212	0.918977	1.00604	1.02368	0.0120001	0.74244	1.07895	0.980342
ToDNA_HEG01+T02	53.53	4712.41	49.48	4879.02									HEG01+T02	0.0152879	0.787389	0.918758	1.15078	0.0122216	0.576154	0.994024	1.03793
ToDNA_HEG01+T02	57.2	4084.3	51.83	4962.27		Replicates							HEG01+T02	0.0129899	0.818287	1.14354	1.11333	0.011299	0.646991	1.11415	1.13393
ToDNA_HEG01+T02	61.92	4325.95	50.95	4487.52		DNA	ToDNA_HEG01	25	25	25	25		HEG01+T02	0.0138805	0.821079	0.991118	1.16529	0.0118356	0.599799	1.13316	1.28777
ToDNA_HEG01+T02	64.48	3510.03	56.72	4305.83			ToDNA_HEG01+T01	25	25	25	25		HEG01+T02	0.0150258	0.712107	1.04976	0.974555	0.0116347	0.643043	1.02475	0.97964
ToDNA_HEG01+T02	51.95	4695.22	49.39	4357.17			ToDNA_HEG01+T02	25	25	25	25		HEG01+T02	0.0156471	0.797542	0.851762	0.964467	0.0129523	0.659762	0.983257	0.996762
ToDNA_HEG01+T02	184.2	4132.17	54.59	3969.55			ToDNA_HEG01+T05	24	24	24	24		HEG01+T02	0.0126065	0.827992	1.13937	0.849658	0.0112784	0.686276	0.994981	0.884162
ToDNA_HEG01+T02	58	4288.34	48.5	4401.69			ToDNA_T01	24	24	24	24		HEG01+T02	0.0446989	0.767255	1.00273	1.07175	0.0124659	0.608329	0.906466	1.08749
ToDNA_HEG01+T02	52.31	4357.12	48.08	4204.52			ToDNA_T02	24	24	24	24		HEG01+T02	0.0140746	0.63952	1.04063	0.990312	0.0110752	0.531217	1.00515	0.953929
ToDNA_HEG01+T02	70.27	3924.88	54.58	3834.05			ToDNA_T05	24	24	24	24		HEG01+T02	0.0126938	1.19348	1.05732	0.826453	0.0109793	0.777328	0.960123	0.948169
ToDNA_HEG01+T02	55	2975.61	52.34	4105.36			ToDNA_T10	24	24	24	24		HEG01+T02	0.0170521	0.819817	0.952432	1.08052	0.0124636	0.658341	0.875524	1.23914
ToDNA_HEG01+T02	58.08	4365.45	55.19	3650.03			ToDNA_T15	24	24	24	24		HEG01+T02	0.0133466	0.820738	0.722077	1.30764	0.0119521	0.659554	0.937479	1.05259
ToDNA_HEG01+T05	50.17	4410.08	47.38	4313.52			ToDNA_T20	24	24	24	24		HEG01+T02	0.014094	0.677267	1.05934	0.907522	0.0126029	0.618717	0.833502	0.907648
ToDNA_HEG01+T05	55.73	3507.05	52.23	4233.28		RNA	ToRNA_HEG01	25	25	25	25		HEG01+T05	0.0132932	0.72856	1.16851	1.27367	0.0115162	0.685175	1.04845	1.08375
ToDNA_HEG01+T05	54.48	4406.44	48.78	5213.14			ToRNA_HEG01+T01	25	25	25	25		HEG01+T05	0.0147664	0.73107	0.92924	0.893592	0.0126951	0.558084	1.02894	1.00177
ToDNA_HEG01+T05	59	3532.17	49.59	3668.19			ToRNA_HEG01+T02	25	25	25	25		HEG01+T05	0.0144352	0.8096	1.16755	1.23635	0.0118565	0.64618	1.26711	1.14192
ToDNA_HEG01+T05	54.88	4038.17	48.8	4468.75			ToRNA_HEG01+T05	25	25	25	25		HEG01+T05	0.0156328	0.739879	0.935896	0.970682	0.0120534	0.591769	0.891594	0.828222
ToDNA_HEG01+T05	63.5	3861.45	53.19	4114.44			ToRNA_T01	24	24	24	24		HEG01+T05	0.0145412	0.596579	1.06997	1.16681	0.0118614	0.611403	1.08618	1.02881
ToDNA_HEG01+T05	63.33	3767.25	55.06	3776.39			ToRNA_T02	24	24	24	24		HEG01+T05	0.0168252	0.790765	1.02314	0.981323	0.0129284	0.739481	1.00006	0.984767
ToDNA_HEG01+T05	55.56	3248.98	52.95	3988.48			ToRNA_T05	24	24	24	24		HEG01+T05	0.0167801	0.706638	0.998183	0.962071	0.0133829	0.521176	0.917893	0.87472
ToDNA_HEG01+T05	54.81	3264.97	51.38	3870.48			ToRNA_T10	24	24	24	24		HEG01+T05	0.0147214	0.587662	0.860861	0.990728	0.0128701	0.526942	0.969444	0.860096
ToDNA_HEG01+T05	49.73	3478.05	48.64	4197.94			ToRNA_T15	24	24	24	24		HEG01+T05	0.0145226	0.662746	0.865097	1.07295	0.0124885	0.604833	0.940762	0.866877
ToDNA_HEG01+T05	57.58	4380.8	51.38	4016.88			ToRNA_T20	24	24	24	24		HEG01+T05	0.0131766	0.944546	0.921556	0.91608	0.0118225	0.76509	1.02036	0.955631
ToDNA_HEG01+T05	64.78	4348.36	60.58	3971.11									HEG01+T05	0.0152566	0.741885	1.16075	1.13503	0.0124885	0.66501	0.976347	1.30443
ToDNA_HEG01+T05	62.53	3961.14	53.12	4040.56									HEG01+T05	0.0171643	0.861525	1.15216	0.915174	0.0147246	0.63953	0.965222	1.06448
ToDNA_HEG01+T05	152.66	3602.91	49.81	4523.84									HEG01+T05	0.0165682	0.669813	1.04956	0.898434	0.0129114	0.578966	0.982102	0.971597
ToDNA_HEG01+T05	57.16	3857.11	51.77	4078.64									HEG01+T05	0.0404493	0.832427	0.954639	1.03865	0.0121069	0.641939	1.09957	1.06798
ToDNA_HEG01+T05	54.05	2990.38	51.45	3891.08									HEG01+T05	0.0151453	0.681874	1.02199	1.01119	0.0125833	0.529097	0.991358	1.19243
ToDNA_HEG01+T05	61.12	4317.48	57.05	3776.52									HEG01+T05	0.0143213	0.701661	0.792341	0.930564	0.0125055	0.595454	0.945769	0.980631
ToDNA_HEG01+T05	49.36	3891.11	46.8	3762.78									HEG01+T05	0.0161946	0.769041	1.14397	0.931333	0.0138666	0.609856	0.917924	1.04096
ToDNA_HEG01+T05	67.31	4070.83	53.34	4050.45									HEG01+T05	0.0130786	0.673514	1.031	0.949532	0.0113753	0.534832	0.914585	0.901626
ToDNA_HEG01+T05	55.48	2547.75	48.47	4259.92									HEG01+T05	0.0178347	0.617892	1.07862	0.877013	0.0129649	0.535129	0.984506	0.964109
ToDNA_HEG01+T05	55.08	3318.5	50.55	4073.47									HEG01+T05	0.0147002	0.762292	0.67506	0.989101	0.0117812	0.6382	1.03542	1.03758
ToDNA_HEG01+T05	64.33	4066.25	47.73	4049.09									HEG01+T05	0.0145942	0.526831	0.879281	1.28609	0.0122867	0.625282	0.990101	1.05329
ToDNA_HEG01+T05	59.55	4014.67	50.47	4473.17									HEG01+T05	0.0170451	0.664792	1.07741	0.770008	0.0116013	0.510069	0.984176	0.906187
ToDNA_HEG01+T05	273	3696.67	56.09	3928.56									HEG01+T05	0.0157786	0.742951	1.06374	1.0948	0.0122673	0.638001	1.08725	1.06707
ToDNA_T01	52.08	4382.05	50.92	4352.22									HEG01+T05	0.072335	0.655319	0.979482	0.856413	0.0136333	0.576087	0.954879	0.95881
ToDNA_T01	68.45	4002.33	55.62	4307.97									HEG01+T05		0.626288		0.852408		0.534612		0.862274
ToDNA_T01	60.58	4006.7	53.55	4459.58									T01	0.00966347	0.923631	0.813091	0.931637	0.00952546	0.743119	0.814157	0.957758
ToDNA_T01	60.19	3801.3	50.44	3988.73									T01	0.0127009	0.739997	0.742634	0.923127	0.0104047	0.597516	0.80588	0.924437
ToDNA_T01	56.5	3565.58	51.95	3891.25									T01	0.0112406	0.760352	0.743445	0.916309	0.0100174	0.633583	0.834241	0.857399
ToDNA_T01	54.19	4314.08	51.11	5231.28									T01	0.0111683	0.652484	0.705333	1.03275	0.00943567	0.47226	0.74616	1.01608
ToDNA_T01	58.81	3225.06	53.95	4000.22									T01	0.0104836	0.923395	0.661595	1.03042	0.00971814	0.681995	0.727925	0.998091
ToDNA_T01	58.75	4121.95	52.5	4461.8									T01	0.010055	0.922524	0.800479	1.08283	0.009561	0.728234	0.978601	0.942201
ToDNA_T01	63	3915.5	51.45	4392.23									T01	0.0109122	0.601243	0.598411	0.958187	0.0100923	0.521823	0.74831	0.896959
ToDNA_T01	55.12	4005.67	49.23	3945.33									T01	0.0109011	0.855242	0.76483	0.903131	0.00982103	0.680798	0.834656	0.893881
ToDNA_T01	55.64	4228.02	51.11	4713.05									T01	0.0116897	0.869606	0.726523	1.02543	0.00962461	0.714772	0.821642	0.859918
ToDNA_T01	54.5	3226.98	51.98	4120.47									T01	0.0102275	0.878478	0.743254	0.956554	0.00920932	0.597866	0.738042	1.07999
ToDNA_T01	52.05	3711.77	48.45	4125.11									T01	0.010324	0.919996	0.784511	0.836074	0.009561	0.634643	0.881657	0.895954
ToDNA_T01	60.11	4314.11	53.45	4328.98									T01	0.0101125	0.709158	0.598768	1.34214	0.00972375	0.715031	0.770805	1.10782
ToDNA_T01	61.92	3820.69	54.92	4096.92									T01	0.0096579	0.820899	0.688721	0.84823	0.0090634	0.815367	0.771673	0.894785
ToDNA_T01	54.55	4461.61	51.3	4448.61									T01	0.0111534	0.80373	0.800485	1.13678	0.00999874	0.601115	0.80981	1.29771
ToDNA_T01	58.81	3271.73	54.81	4202.41									T01	0.0114893	0.880326	0.708931	0.960081	0.0102737	0.584618	0.766399	1.00311
ToDNA_T01	55.27	4253.91	50.94	4352.47									T01	0.0101218	0.673388	0.827854	1.23955	0.00959655	0.59695	0.832189	0.995727
ToDNA_T01	65.47	4624.05	60.17	4411.62									T01	0.0109122	0.741697	0.607071	1.10106	0.0102532	0.614688	0.786133	1.31144
ToDNA_T01	55.47	4821.67	52.89	4081.31									T01	0.0102554	1.03899	0.789315	0.908451	0.0095292	0.689705	0.814204	0.916621
ToDNA_T01	67.34	4132.33	57.48	3980.55									T01	0.012148	0.976623	0.857994	0.997561	0.0112558	0.751802	0.825269	1.02539
ToDNA_T01	61.64	3699.06	49.73	4354.81									T01	0.0102925	0.862435	0.894663	0.889507	0.00989398	0.683093	0.763479	0.956133
ToDNA_T01	56.88	3528.59	51.33	4514.08									T01	0.012495	0.960091	0.766756	0.933529	0.0107526	0.785637	0.74463	0.914906
ToDNA_T01	67.81	3686.53	54.84	3802.88									T01	0.0114373	0.816778	0.686362	1.10068	0.00930285	0.597306	0.814642	1.21771
ToDNA_T02	52.61	4452.41	49.33	4887.16									T01	0.0105541	0.674682	0.654731	0.825459	0.00960216	0.572129	0.844436	0.841509
ToDNA_T02	57.45	4633.42	53.7	4079.98									T01	0.0125822	0.821055	0.684037	1.12051	0.0102588	0.582602	0.711394	1.19447
ToDNA_T02	60.38	4418.94	54.27	3875.89									T02	0.0133648	0.515491	1.13107	1.18036	0.0112734	0.636632	1.11686	1.12858
ToDNA_T02	56.83	3253.02	52.77	4045.17									T02	0.0145944	0.82515	1.17705	0.721789	0.0122721	0.611135	0.9324	0.895029
ToDNA_T02	57.67	3587	51.77	3703.94									T02	0.0153387	0.661751	1.12257	1.15983	0.0124023	0.573011	0.885759	0.959359
ToDNA_T02	67.75	3556.11	53.48	3627.66									T02	0.0144369	0.60738	0.826384	1.00393	0.0120596	0.577675	0.924444	0.98991
ToDNA_T02	55.55	4229.36	49.45	4132.22									T02	0.0146502	0.750991	0.911227	0.788042	0.011831	0.615169	0.846463	0.888286
ToDNA_T02	62.33	3314.83	52.36	4504.67									T02	0.0172109	0.868381	0.903379	0.944684	0.0122218	0.683798	0.829031	0.964782
ToDNA_T02	84.5	3440.09	50.86	4094.88									T02	0.0141117	0.924623	1.07441	1.16457	0.0113008	0.723765	0.944338	1.17555
ToDNA_T02	54.06	3456.91	52.8	4402.2									T02	0.0158341	0.886199	0.842086	0.816815	0.0119659	0.706289	1.02945	0.918838
ToDNA_T02	73.53	3855.25	49.61	4061.56									T02	0.021466	0.840148	0.873906	1.02602	0.0116231	0.686078	0.935805	0.943247
ToDNA_T02	56.02	2968.98	51.06	4495.39									T02	0.0137332	0.620536	0.878179	0.809343	0.0120664	0.528582	1.00604	0.82298
ToDNA_T02	61	4032.14	57.89	4682.3									T02	0.0186793	0.94201	0.979372	1.01647	0.0113374	0.767234	0.92819	1.04066
ToDNA_T02	56.39	3682.75	52.67	4232.56									T02	0.0142311	0.85065	0.754227	0.894049	0.0116688	0.718207	1.02733	0.955753
ToDNA_T02	56.95	4657.11	50.31	5396.23									T02	0.0154962	0.755989	1.02431	0.930302	0.0132296	0.584279	1.07005	0.987801
ToDNA_T02	54.75	4142.5	47.25	4329.05									T02	0.0143251	0.674462	0.935551	0.981994	0.0120367	0.496398	0.967269	1.19599
ToDNA_T02	53.86	3434.7	50.08	4406.33									T02	0.0144673	0.760079	1.18307	1.13704	0.0114974	0.562599	1.2332	1.13588
ToDNA_T02	53.06	4697.8	47.83	4789.66									T02	0.0139085	0.87274	1.05234	0.973765	0.0107981	0.729029	0.98932	0.950075
ToDNA_T02	50.89	3250.75	46.91	4497.06									T02	0.0136824	0.683927	0.872537	1.00008	0.0114448	0.526189	1.00698	0.97161
ToDNA_T02	59.53	4395.98	51.16	4239.91									T02	0.0134791	0.824341	1.19341	1.02752	0.0109306	0.639017	1.09458	0.980094
ToDNA_T02	121.98	3997.28	46.98	4538.95									T02	0.0129279	0.918019	0.825807	0.871563	0.0107204	0.695537	1.02772	0.893757
ToDNA_T02	62.02	3607.31	53.64	4302.89									T02	0.0151228	0.805519	1.11674	1.11206	0.0116916	0.728112	0.968948	0.999548
ToDNA_T02	51.3	4589.05	49.09	4701.48									T02	0.0309873	0.733265	1.01545	1.20144	0.0107364	0.566948	1.03729	1.1235
ToDNA_T02	56.88	4821.16	49.98	4991.7									T02	0.0157553	0.78959	0.916386	1.10342	0.0122584	0.705595	0.983341	0.955924
ToDNA_T05	60.28	4067.44	55.72	3915.25									T02	0.013032	0.881842	1.16578	0.919254	0.0112186	0.707128	1.07443	1.09314
ToDNA_T05	49.98	4268.31	48.33	3800.14									T02	0.0144496	0.59964	1.22475	1.21567	0.011422	0.606784	1.14076	1.0297
ToDNA_T05	53.16	4136.02	49.11	4429.38									T05	0.0159855	0.809096	1.07863	1.13225	0.0133138	0.718592	0.935514	1.08624
ToDNA_T05	52.14	4165.67	47.89	4226.47									T05	0.0132541	0.976109	1.1319	1.07042	0.011548	0.791128	0.908009	1.08867
ToDNA_T05	60.86	4020.73	53.16	4072.44									T05	0.0140974	0.722506	1.09682	0.811001	0.0117344	0.569427	1.05836	0.903373
ToDNA_T05	56.66	4039.16	51.06	4224.61									T05	0.0138269	0.709078	1.10468	1.09399	0.0114429	0.627648	1.00988	0.978831
ToDNA_T05	56.09	3933.31	51.34	4405.64									T05	0.0161393	0.559934	1.06625	0.86396	0.0127021	0.631319	0.973073	0.970368
ToDNA_T05	50.95	3991.17	48.36	3771.61									T05	0.0150255	0.912502	1.07113	1.02867	0.0122003	0.714332	1.00943	1.02474
ToDNA_T05	54.78	4660.34	51.95	4658.66									T05	0.0148744	0.811586	1.04306	1.31084	0.0122672	0.642533	1.05269	1.16512
ToDNA_T05	54.67	2609.91	49.02	3878.59									T05	0.0135113	0.722149	1.05841	0.964015	0.0115552	0.589673	0.901192	1.05796
ToDNA_T05	50.91	2790.39	47.64	4202.03									T05	0.014527	0.867726	1.23586	0.923494	0.012413	0.69387	1.11314	1.0556
ToDNA_T05	62.44	4153.55	56.61	4741.56									T05	0.0144978	0.819673	0.692115	0.875813	0.0117129	0.670742	0.926754	0.929437
ToDNA_T05	59.11	4191.11	53.73	3783.06									T05	0.0135007	0.744001	0.739976	0.911475	0.0113831	0.760373	1.00404	0.923715
ToDNA_T05	50.75	4808.36	48.5	4532.97									T05	0.0165583	0.915871	1.10147	0.971992	0.0135264	0.688912	1.13295	1.09588
ToDNA_T05	70.62	3053.95	54.34	3670.5									T05	0.0156752	0.74905	1.11143	0.91832	0.0128383	0.680074	0.903928	0.92523
ToDNA_T05	56.78	2856.02	51.09	4078.97									T05	0.0134583	0.806473	1.27512	0.974336	0.0115886	0.611634	1.08311	0.880818
ToDNA_T05	56.98	4039.42	52.11	4502.84									T05	0.0187275	0.721999	0.809869	0.957509	0.0129841	0.536527	0.877033	1.01096
ToDNA_T05	54.25	4302.78	49.14	4964.06									T05	0.0150573	0.766688	0.75738	1.03214	0.0122075	0.673192	0.974633	0.866277
ToDNA_T05	145.81	3699.97	55.23	4638.7									T05	0.0151104	0.968094	1.0712	1.12622	0.0124512	0.825061	1.07591	1.13299
ToDNA_T05	63.39	3593.02	52.47	3560.81									T05	0.0143864	0.903125	1.14104	1.13271	0.0117416	0.830818	1.18612	1.07029
ToDNA_T05	57.22	3445.52	51.33	4100									T05	0.038667	0.858852	0.981185	0.99096	0.0131967	0.696853	1.10838	0.891619
ToDNA_T05	52.98	3957.64	49.17	4393.88									T05	0.0168102	0.790748	0.952824	1.01176	0.0125372	0.572441	0.850823	0.919639
ToDNA_T05	63.12	3342.17	55.97	4161.2									T05	0.015174	0.916064	0.913708	1.02517	0.0122648	0.788117	0.979658	1.03722
ToDNA_T05	62.25	2376.08	56.66	3729.86									T05	0.0140496	0.88948	1.04952	1.00571	0.0117487	0.711731	1.04988	1.00744
ToDNA_T10	63.5	3787.03	55.92	3780.75									T05	0.0167386	0.830745	0.886301	0.894974	0.0133735	0.718032	0.994281	0.957254
ToDNA_T10	53.02	3171.89	50.36	3885.42									T05	0.0165079	0.708167	0.630106	0.972262	0.0135384	0.611813	0.891216	1.02034
ToDNA_T10	59.8	3858.3	52.89	3802.41									T10	0.01772	0.647916	1.05679	1.00366	0.0142992	0.540636	0.966771	1.0294
ToDNA_T10	62.41	3631.39	58.36	3514.28									T10	0.0147955	0.720136	0.885131	0.926393	0.0128775	0.53762	0.993536	0.965288
ToDNA_T10	62.06	3158.95	53.75	3759.3									T10	0.0166875	0.729924	1.07668	1.13317	0.0135244	0.512647	0.97231	1.02369
ToDNA_T10	56.72	4153.69	52.53	4019.69									T10	0.0174158	0.607236	1.01336	1.08971	0.0149232	0.418539	0.898632	1.23406
ToDNA_T10	56.22	4404.41	53.03	4233.2									T10	0.0173181	0.667136	0.88152	0.826815	0.0137443	0.427782	0.961286	0.929783
ToDNA_T10	56.83	3042.39	51.09	4255.06									T10	0.015828	0.554162	1.15911	1.06742	0.0134324	0.417114	1.02787	1.26958
ToDNA_T10	52.16	3804.78	49.38	4035.36									T10	0.0156885	0.621381	1.22907	1.0744	0.0135602	0.434755	1.08247	1.04799
ToDNA_T10	50.34	3018.5	47.64	3833.03									T10	0.0158587	0.646115	0.848993	1.02238	0.0130642	0.440248	1.08806	0.899342
ToDNA_T10	63.03	4324.83	55.25	3600.84									T10	0.0145555	0.640358	1.06174	0.999878	0.0126269	0.465497	1.03188	0.930498
ToDNA_T10	50.81	3151.52	47.66	4056.64									T10	0.0140476	0.56873	0.842326	0.906323	0.012182	0.429876	0.98014	0.956536
ToDNA_T10	65.73	3792.48	59.59	4480.91									T10	0.0175888	0.708148	1.20686	1.0329	0.0141279	0.533404	0.920766	0.974082
ToDNA_T10	57.39	3458.89	49.02	4014.77									T10	0.0141788	0.688357	0.879446	1.23465	0.0121871	0.497914	1.03732	1.18095
ToDNA_T10	57.16	3739.73	49.06	3734.92									T10	0.0183423	0.689385	1.05831	0.894606	0.0152377	0.505844	1.14581	0.907104
ToDNA_T10	55.48	3274.31	51.5	3983.5									T10	0.0160149	0.678395	0.965219	0.990659	0.0125348	0.554444	1.02661	0.92119
ToDNA_T10	56.12	3709.39	50.62	3534.84									T10	0.0159508	0.772414	1.04359	0.852726	0.0125451	0.563033	0.955052	0.959347
ToDNA_T10	98.42	3577.45	48.05	4019.81									T10	0.0154819	0.598527	0.913711	0.85425	0.013169	0.453045	1.01862	0.953053
ToDNA_T10	61.39	3807.17	48.77	3460.7									T10	0.0156605	0.634754	1.03512	0.86327	0.012944	0.454637	0.90389	1.02222
ToDNA_T10	53.05	3692.92	47.94	3794.39									T10	0.0274646	0.678506	0.998304	1.02233	0.0122868	0.443668	1.0279	0.959013
ToDNA_T10	57.16	2883.5	52.05	3948									T10	0.0171312	0.702498	1.06241	0.974374	0.0124709	0.485316	0.884931	0.88198
ToDNA_T10	50.89	4058.14	46.08	4250.72									T10	0.0148038	0.573253	1.03053	1.07913	0.0122587	0.500001	0.970259	1.02018
ToDNA_T10	127.88	3602.62	48.55	3862.55									T10	0.0159508	0.658831	0.804654	1.00902	0.0133096	0.384183	1.00954	0.972979
ToDNA_T10	64.53	2900.39	60.91	3995.67									T10	0.0142011	0.595704	1.13244	1.08654	0.0117831	0.440103	1.08695	0.922365
ToDNA_T15	54.42	3392.36	48.2	3686.56									T10	0.0356855	0.726574	1.00533	1.03497	0.0124147	0.511622	0.987688	1.01568
ToDNA_T15	49.56	4180.39	46.78	4610.89									T10	0.0180074	0.582159	0.809367	1.02043	0.0155752	0.432242	1.02173	1.02369
ToDNA_T15	67.67	3846.56	53.69	3972.72									T15	0.0143965	0.470396	0.897432	1.08952	0.011847	0.24063	0.906111	1.28498
ToDNA_T15	61.61	3298.73	48.7	4106.69									T15	0.0131109	0.487237	1.1059	0.869746	0.0114979	0.256543	1.1333	0.962231
ToDNA_T15	89.23	3758.98	53.42	4629.42									T15	0.0179018	0.557184	1.01759	1.03358	0.0131963	0.347219	0.976445	0.958604
ToDNA_T15	57.98	3790.38	51.53	3785.69									T15	0.0162986	0.493714	0.872663	1.06381	0.0119699	0.267052	1.00937	0.984044
ToDNA_T15	56.25	3731.84	50.44	4082.89									T15	0.0236054	0.395182	0.99442	1.04895	0.01313	0.259702	1.13785	0.978279
ToDNA_T15	59.47	3819.7	52.84	3771.97									T15	0.0153383	0.521004	1.00273	0.835044	0.0126654	0.229707	0.930476	0.907878
ToDNA_T15	65.41	3870.19	60.02	4186.03									T15	0.0148807	0.453686	0.98724	1.17952	0.0123975	0.271406	1.00352	1.00158
ToDNA_T15	53.23	4170.73	47.41	5368.22									T15	0.0157325	0.476145	1.01048	0.871929	0.0129874	0.242293	0.927103	0.952113
ToDNA_T15	59.66	3824.56	58.12	4819.34									T15	0.0173039	0.348977	1.02384	1.07231	0.0147522	0.243136	1.02887	0.940046
ToDNA_T15	58.7	4075.06	52.38	3986.34									T15	0.0140817	0.50771	1.10335	1.10886	0.0116528	0.286887	1.31944	1.1255
ToDNA_T15	50.72	4028.56	45.83	3996.69									T15	0.0157828	0.468826	1.01177	0.750635	0.0142852	0.216523	1.18453	0.917597
ToDNA_T15	63.48	3873.38	53.64	3740.14									T15	0.0155288	0.539559	1.07804	0.927914	0.0128744	0.272414	0.979793	1.0834
ToDNA_T15	59.31	3649	47.64	3958.14									T15	0.0134177	0.455268	1.06574	0.858264	0.0112644	0.211216	0.982337	0.927695
ToDNA_T15	56	2795.78	50.02	3823.58									T15	0.0167933	0.571001	1.02468	0.969775	0.013184	0.335005	0.91928	0.923089
ToDNA_T15	57.77	3969.55	52.31	3892.61									T15	0.0156902	0.414119	0.965325	1.10557	0.0117093	0.262616	0.972862	1.15774
ToDNA_T15	58.31	3782.86	56.27	4188.05									T15	0.0148145	0.525839	0.73961	1.02294	0.0122943	0.264071	0.939788	0.969087
ToDNA_T15	60.34	4004.47	54.09	3730.77									T15	0.0152828	0.519983	1.05013	1.0815	0.0128571	0.30217	0.956755	1.10635
ToDNA_T15	60.2	4211.31	52.11	3991.2									T15	0.0154256	0.515647	1.00074	1.11962	0.0138305	0.286125	1.02937	1.20216
ToDNA_T15	61.97	3802.34	55.14	3874.06									T15	0.0159627	0.456837	1.05936	1.13355	0.0132947	0.249599	0.916977	0.793226
ToDNA_T15	53.94	3926.38	51.38	3705.31									T15	0.0159256	0.49801	1.11408	1.04676	0.012808	0.281248	0.980987	1.01411
ToDNA_T15	53.3	3652.88	49.16	4037.06									T15	0.0163939	0.625959	1.00589	1.06237	0.0135527	0.341112	0.952196	1.04857
ToDNA_T15	56.58	3265.78	49.98	3700.92									T15	0.0142696	0.545771	1.0387	0.92602	0.0126286	0.265683	0.910719	0.943454
ToDNA_T20	57.83	2808.48	49.03	3929.77									T15	0.0141003	0.378694	0.966352	0.907845	0.0120829	0.194453	0.992259	0.896468
ToDNA_T20	54.59	3758.5	49.92	4354.83									T15	0.014968	0.43745	0.863946	0.913982	0.0122845	0.211703	0.90964	0.9218
ToDNA_T20	56.8	3901.48	46.5	3860.77									T20	0.0157642	0.35525	0.76558	1.07223	0.0118622	0.136652	0.950763	1.03234
ToDNA_T20	59.11	4189.41	48.25	4704.02									T20	0.014881	0.424789	1.02455	1.07506	0.0120776	0.13476	1.0536	0.981746
ToDNA_T20	54.33	4394.36	48.73	4080.09									T20	0.0154834	0.312668	1.06353	0.865638	0.0112501	0.134412	0.934069	1.01354
ToDNA_T20	60.98	4479.73	54.56	3886.16									T20	0.0161131	0.490115	1.14202	1.05384	0.0116735	0.139728	1.13808	1.07192
ToDNA_T20	56.61	2966.48	52.97	4085.42									T20	0.0148101	0.404219	1.19788	0.876063	0.0117897	0.142188	0.987131	0.891783
ToDNA_T20	50.52	3150.89	48.27	3786.78									T20	0.0166229	0.419471	1.22116	0.948754	0.0132002	0.136642	0.940212	0.978508
ToDNA_T20	53.95	3774.77	46.34	4811.41									T20	0.0154317	0.490405	0.80865	1.08337	0.0128155	0.176618	0.988421	1.02521
ToDNA_T20	68.39	3678.77	52.17	4473.14									T20	0.0137715	0.416281	0.85892	0.859238	0.0116784	0.136638	0.916168	1.0408
ToDNA_T20	56.89	3921.03	51.34	4506.62									T20	0.0147066	0.367087	1.02899	0.798241	0.0112114	0.143279	1.16407	1.00538
ToDNA_T20	53.92	3885.89	51.23	4227.64									T20	0.0186428	0.36386	1.00282	0.906069	0.0126219	0.137097	1.08222	0.980668
ToDNA_T20	58.72	3953.05	50.95	3805.55									T20	0.015508	0.41977	1.06886	1.00441	0.0124211	0.148226	1.09033	0.965744
ToDNA_T20	61.69	3045.03	53.73	3716									T20	0.0146984	0.919298	1.05928	0.916091	0.0123945	0.169702	1.02283	0.999847
ToDNA_T20	62.39	3591.27	52.89	4063.88									T20	0.0160068	0.371818	1.07759	1.14437	0.0123268	0.128708	0.920709	0.953879
ToDNA_T20	55.03	3268.25	48.34	3948.09									T20	0.0168164	0.432046	0.830063	1.08312	0.0129994	0.175105	0.899044	1.04336
ToDNA_T20	51.31	3848.12	47.75	4571.47									T20	0.0170073	0.327855	0.978966	1.06832	0.0127961	0.12976	0.983209	0.913966
ToDNA_T20	57.09	3225.89	49.64	4052.86									T20	0.015001	0.415889	0.890912	1.04898	0.0116953	0.150159	0.955195	1.02945
ToDNA_T20	52.22	3423.19	76.72	4178.53									T20	0.0139869	0.342496	1.04898	1.20995	0.0115526	0.137079	1.10601	0.953085
ToDNA_T20	57.84	4139.27	48.98	2837.69									T20	0.0155625	0.423619	0.879364	0.91267	0.0120098	0.155873	0.980543	0.954588
ToDNA_T20	58.56	3451.39	53.05	4183.58									T20	0.014235	0.48664	0.933148	0.991119	0.0185615	0.14081	1.01095	0.96476
ToDNA_T20	78.61	3560.23	59.22	4238.22									T20	0.0157669	0.543069	1.12835	1.07374	0.0118501	0.204085	0.686547	1.14018
ToDNA_T20	55.95	4193.19	52.78	4988.28									T20	0.0159632	0.356375	0.940835	0.953932	0.0128348	0.142794	1.01217	1.00259
ToDNA_T20	52.44	3433.73	47.69	3907.95									T20	0.0214288	0.286121	0.970504	1.11081	0.0143276	0.124126	1.02539	1.07219
ToRNA_HEG01	6121.92	4703.44	3669.3	4957.86									T20	0.0152517	0.375339	1.14305	1.14335	0.0127695	0.141017	1.20686	1.07865
ToRNA_HEG01	4397.31	5569.17	3469.81	5507.08									T20	0.0142949	0.422236	0.936021	0.800639	0.011538	0.137758	0.945484	0.905834
ToRNA_HEG01	4602.38	5275.36	3483.39	5356.48
ToRNA_HEG01	4574.75	5506.02	3212.22	5449.23
ToRNA_HEG01	4803.64	5584.36	3515.66	4948.42
ToRNA_HEG01	5164.39	5076.17	3567.77	5080.16
ToRNA_HEG01	4171.95	4849.67	2969.59	4998.88
ToRNA_HEG01	5120.31	5576.27	3488.94	5463.14
ToRNA_HEG01	4396.73	5389.5	3098.33	4646.88
ToRNA_HEG01	4680.33	6085.73	3541.47	5399.45
ToRNA_HEG01	5537.03	4013.14	2704.62	4440.08
ToRNA_HEG01	4007.69	6358.58	3157.5	5642.92
ToRNA_HEG01	3584.94	5617.14	2498.28	6243.97
ToRNA_HEG01	3950.45	5199.33	2784.25	5436.33
ToRNA_HEG01	4090.58	6030.92	2692.5	6769.05
ToRNA_HEG01	3753.39	5116.03	2793.59	5228.95
ToRNA_HEG01	3602.38	4608.67	2899.91	4654.98
ToRNA_HEG01	3789.2	4711.17	2628.55	6556.88
ToRNA_HEG01	4521.38	6606.38	2895.42	6043.55
ToRNA_HEG01	3422.14	5721.12	2519.02	5346.17
ToRNA_HEG01	4645.53	5359.58	3350.5	5196.12
ToRNA_HEG01	4015	5328.62	3514.69	5422.34
ToRNA_HEG01	3538.05	4988.36	3026.86	4429.09
ToRNA_HEG01	4751.69	5189.86	3742.31	4964.44
ToRNA_HEG01	3182.98	6269.67	3133.05	5459.39
ToRNA_HEG01+T01	4202.81	7159.27	3221.25	6145.39
ToRNA_HEG01+T01	4430.2	7039.28	3189.83	5880.41
ToRNA_HEG01+T01	5649.89	4953.94	4315.02	5575.8
ToRNA_HEG01+T01	4802.03	6776.48	3657.05	6112.45
ToRNA_HEG01+T01	4380.62	7644.03	3103.64	6347.38
ToRNA_HEG01+T01	4881.88	5863.67	3626.89	5407.23
ToRNA_HEG01+T01	6008.95	4900.95	3295.33	5232.17
ToRNA_HEG01+T01	6561.97	5866.7	4583.38	5874.92
ToRNA_HEG01+T01	5067.17	5458.97	3872.62	4877.44
ToRNA_HEG01+T01	3288.83	7287.64	3621.28	5689.78
ToRNA_HEG01+T01	4467.72	5590.45	3282.72	5282.61
ToRNA_HEG01+T01	4982.5	4630.72	3642.72	4807.19
ToRNA_HEG01+T01	6040.34	5748.52	4274.36	5605.02
ToRNA_HEG01+T01	3731.86	4801.34	2627.02	5234.55
ToRNA_HEG01+T01	5738.61	6009.52	4174.53	5737.78
ToRNA_HEG01+T01	5135.03	5341.91	4756.8	5683.11
ToRNA_HEG01+T01	4901.34	3998.03	3791.28	4563.16
ToRNA_HEG01+T01	4695.52	5560.55	3667.12	5894.95
ToRNA_HEG01+T01	6422.59	5818.55	3882.78	6135.12
ToRNA_HEG01+T01	3597.52	5277.69	3376.92	5258.94
ToRNA_HEG01+T01	2643.59	6323.05	2937.47	5236.23
ToRNA_HEG01+T01	3025.19	7013.7	3287.7	5497.75
ToRNA_HEG01+T01	6368.45	6029.05	5047.36	6063.09
ToRNA_HEG01+T01	4493.38	4048.69	4274.95	5618.55
ToRNA_HEG01+T01	5297.09	6208.98	4241.89	6232.39
ToRNA_HEG01+T02	4010.67	6929.97	4199.61	5105.58
ToRNA_HEG01+T02	5464.34	5956.25	3958.73	5679.94
ToRNA_HEG01+T02	4711.7	6209.64	4117.27	5541.77
ToRNA_HEG01+T02	5178.69	6525.11	3894.73	6044.95
ToRNA_HEG01+T02	4798.28	4973.62	3357.73	4882.45
ToRNA_HEG01+T02	3130.62	6932.73	3479.44	5678.45
ToRNA_HEG01+T02	4399.16	5570.7	3327.33	5355.17
ToRNA_HEG01+T02	5620.75	6322.7	3959.84	5919.64
ToRNA_HEG01+T02	5550.81	6296.86	3988.73	6079.98
ToRNA_HEG01+T02	4716.02	6619.77	3658.17	5930.78
ToRNA_HEG01+T02	5501.19	6176.73	4443.7	6028.72
ToRNA_HEG01+T02	5666.58	5892.03	4974.77	5954.27
ToRNA_HEG01+T02	5907.83	6580.91	4399.08	5808.69
ToRNA_HEG01+T02	5061.89	7398	3413.81	6149.91
ToRNA_HEG01+T02	5260.52	7157.25	3833.53	6718.72
ToRNA_HEG01+T02	5278.47	7491.27	3553.91	7630.23
ToRNA_HEG01+T02	4577.92	6265.12	3810.14	5804.53
ToRNA_HEG01+T02	5127.16	6200.27	3909.2	5905.98
ToRNA_HEG01+T02	5322.91	5462.2	4066.3	5238.81
ToRNA_HEG01+T02	4932.45	6889.98	3604.45	6443.56
ToRNA_HEG01+T02	4111.28	6366.42	3147.55	5652.19
ToRNA_HEG01+T02	7672.53	5313.02	4605.8	5618.06
ToRNA_HEG01+T02	5270.36	6946.34	3900.78	7342.11
ToRNA_HEG01+T02	5276.28	8406.44	3907.97	6236.75
ToRNA_HEG01+T02	4353.95	5834.19	3666	5377.97
ToRNA_HEG01+T05	4852.31	8482.81	4224.55	6682.03
ToRNA_HEG01+T05	4869.03	5951.45	3440.95	6176.55
ToRNA_HEG01+T05	5392.05	8234.27	3984.12	7040.66
ToRNA_HEG01+T05	4927.7	6464.88	3648.64	5106.53
ToRNA_HEG01+T05	3973.3	7771.12	3769.7	6343.3
ToRNA_HEG01+T05	5266.61	6535.75	4559.38	6071.73
ToRNA_HEG01+T05	4706.31	6407.53	3213.39	5393.22
ToRNA_HEG01+T05	3913.91	6598.39	3248.94	5303.05
ToRNA_HEG01+T05	4413.98	7145.98	3729.19	5344.86
ToRNA_HEG01+T05	6290.81	6101.22	4717.28	5892.09
ToRNA_HEG01+T05	4941.06	7559.44	4100.22	8042.64
ToRNA_HEG01+T05	5737.88	6095.19	3943.12	6563.2
ToRNA_HEG01+T05	4461.05	5983.7	3569.7	5990.53
ToRNA_HEG01+T05	5544.08	6917.56	3957.97	6584.81
ToRNA_HEG01+T05	4541.38	6734.69	3262.23	7352.08
ToRNA_HEG01+T05	4673.16	6197.69	3671.36	6046.23
ToRNA_HEG01+T05	5121.92	6202.81	3760.16	6418.17
ToRNA_HEG01+T05	4485.7	6324.02	3297.59	5559.11
ToRNA_HEG01+T05	4115.25	5841.03	3299.42	5944.36
ToRNA_HEG01+T05	5076.97	6587.55	3934.92	6397.33
ToRNA_HEG01+T05	3508.77	8565.56	3855.27	6494.19
ToRNA_HEG01+T05	4427.61	5128.36	3144.91	5587.23
ToRNA_HEG01+T05	4948.16	7291.55	3933.69	6579.2
ToRNA_HEG01+T05	4364.52	5703.83	3551.95	5911.69
ToRNA_HEG01+T05	4171.17	5677.16	3296.23	5316.48
ToRNA_T01	4580.22	4619.92	3652.84	4707.91
ToRNA_T01	3669.59	4577.72	2937.12	4544.12
ToRNA_T01	3770.53	4543.91	3114.41	4214.59
ToRNA_T01	3235.62	5121.33	2321.42	4994.59
ToRNA_T01	4579.05	5109.8	3352.38	4906.17
ToRNA_T01	4574.73	5369.69	3579.67	4631.44
ToRNA_T01	2981.52	4751.58	2565.05	4409.05
ToRNA_T01	4241.08	4478.56	3346.5	4393.92
ToRNA_T01	4312.31	5085.05	3513.5	4226.97
ToRNA_T01	4356.31	4743.48	2938.84	5308.73
ToRNA_T01	4562.19	4146.03	3119.62	4404.11
ToRNA_T01	3516.66	6655.59	3514.77	5445.56
ToRNA_T01	4070.78	4206.31	4007.98	4398.36
ToRNA_T01	3985.64	5637.2	2954.81	6378.94
ToRNA_T01	4365.47	4760.97	2873.72	4930.86
ToRNA_T01	3339.28	6146.83	2934.34	4894.55
ToRNA_T01	3678.02	5460.08	3021.53	6446.45
ToRNA_T01	5152.27	4504.94	3390.28	4505.7
ToRNA_T01	4843	4946.83	3695.52	5040.36
ToRNA_T01	4276.75	4411	3357.78	4699.92
ToRNA_T01	4761.02	4629.3	3861.84	4497.27
ToRNA_T01	4050.34	5458.2	2936.09	5985.72
ToRNA_T01	3345.7	4093.39	2812.33	4136.48
ToRNA_T01	4071.55	5556.52	2863.81	5871.48
ToRNA_T02	2783.7	6374.05	3202.56	5677.31
ToRNA_T02	4455.89	3897.73	3074.3	4502.42
ToRNA_T02	3573.52	6263.17	2882.52	4826.03
ToRNA_T02	3279.91	5421.3	2905.98	4979.72
ToRNA_T02	4055.42	4255.5	3094.59	4468.5
ToRNA_T02	4689.34	5101.38	3439.83	4853.31
ToRNA_T02	4993.05	6288.78	3640.88	5913.59
ToRNA_T02	4785.56	4410.88	3552.97	4622.19
ToRNA_T02	4536.88	5540.58	3451.3	4744.98
ToRNA_T02	3350.95	4370.53	2659.02	4139.98
ToRNA_T02	5086.94	5489.06	3859.55	5235.02
ToRNA_T02	4593.59	4827.95	3612.92	4807.89
ToRNA_T02	4082.41	5023.72	2939.2	4969.11
ToRNA_T02	3642.16	5302.86	2497.12	6016.41
ToRNA_T02	4104.5	6140.11	2830.14	5714
ToRNA_T02	4712.88	5258.42	3667.36	4779.33
ToRNA_T02	3693.27	5400.5	2646.98	4887.66
ToRNA_T02	4451.52	5548.73	3214.56	4930.34
ToRNA_T02	4957.39	4706.52	3498.88	4496.02
ToRNA_T02	4349.88	6005.23	3662.75	5028.2
ToRNA_T02	3959.7	6487.91	2852.02	5651.73
ToRNA_T02	4263.86	5958.55	3549.48	4808.75
ToRNA_T02	4762.03	4964.06	3557.19	5499.03
ToRNA_T02	3238.11	6564.73	3052.41	5179.88
ToRNA_T05	4774.03	6680.8	3880.44	5865.77
ToRNA_T05	5759.48	6315.94	4272.14	5878.88
ToRNA_T05	4263.11	4785.27	3074.94	4878.27
ToRNA_T05	4183.88	6455.05	3389.34	5285.75
ToRNA_T05	3303.86	5097.75	3409.16	5240.05
ToRNA_T05	5384.17	6069.64	3857.44	5533.64
ToRNA_T05	4788.72	7734.56	3469.72	6291.72
ToRNA_T05	4261	5688.12	3184.27	5713.03
ToRNA_T05	5119.97	5449.03	3746.94	5700.3
ToRNA_T05	4836.44	5167.69	3622.05	5019.02
ToRNA_T05	4389.94	5378.11	4106.06	4988.12
ToRNA_T05	5404.05	5735.19	3720.17	5917.81
ToRNA_T05	4419.73	5418.5	3672.44	4996.3
ToRNA_T05	4758.55	5749.02	3302.86	4756.47
ToRNA_T05	4260.12	5649.73	2897.28	5459.27
ToRNA_T05	4523.8	6090.09	3635.28	4677.95
ToRNA_T05	5712.19	6645.22	4455.38	6118.2
ToRNA_T05	5328.84	6683.5	4486.47	5779.61
ToRNA_T05	5067.61	5847.11	3763.05	4814.8
ToRNA_T05	4665.77	5969.83	3091.22	4966.11
ToRNA_T05	5405.19	6048.94	4255.88	5601.08
ToRNA_T05	5248.33	5934.12	3843.39	5440.25
ToRNA_T05	4901.77	5280.75	3877.42	5169.23
ToRNA_T05	4178.5	5736.78	3303.83	5509.88
ToRNA_T10	4098.05	6348.14	3142.19	5982.91
ToRNA_T10	4554.84	5859.41	3124.66	5610.28
ToRNA_T10	4616.75	7167.27	2979.52	5949.69
ToRNA_T10	3840.75	6892.41	2432.56	7172.41
ToRNA_T10	4219.62	5229.58	2486.28	5403.92
ToRNA_T10	3505.06	6751.38	2424.28	7378.81
ToRNA_T10	3930.22	6795.52	2526.81	6090.94
ToRNA_T10	4086.66	6466.52	2558.73	5227
ToRNA_T10	4050.25	6324.2	2705.48	5408.08
ToRNA_T10	3597.2	5732.47	2498.45	5559.41
ToRNA_T10	4479.02	6533.05	3100.16	5661.39
ToRNA_T10	4353.84	7809.14	2893.89	6863.72
ToRNA_T10	4360.34	5658.36	2939.98	5272.11
ToRNA_T10	4290.83	6265.89	3222.44	5353.98
ToRNA_T10	4885.5	5393.47	3272.36	5575.75
ToRNA_T10	3785.67	5403.11	2633.11	5539.17
ToRNA_T10	4014.8	5460.16	2642.36	5941.16
ToRNA_T10	4291.53	6466.2	2578.61	5573.81
ToRNA_T10	4443.28	6162.89	2820.67	5126.09
ToRNA_T10	3625.81	6825.5	2906.02	5929.3
ToRNA_T10	4167.09	6382.02	2232.88	5654.98
ToRNA_T10	3767.81	6872.31	2557.89	5360.81
ToRNA_T10	4595.56	6546.17	2973.56	5903.17
ToRNA_T10	3682.14	6454.19	2512.2	5949.73
ToRNA_T15	3064.7	7098.36	1392.44	7435.73
ToRNA_T15	3174.42	5666.53	1484.52	5568.08
ToRNA_T15	3630.14	6733.94	2009.23	5547.09
ToRNA_T15	3216.62	6930.86	1545.33	5694.3
ToRNA_T15	2574.67	6834.09	1502.8	5660.94
ToRNA_T15	3394.42	5440.44	1329.23	5253.56
ToRNA_T15	2955.83	7684.72	1570.53	5795.78
ToRNA_T15	3102.16	5680.75	1402.06	5509.53
ToRNA_T15	2273.64	6986.25	1406.94	5439.7
ToRNA_T15	3307.81	7224.36	1660.11	6512.83
ToRNA_T15	3054.47	4890.5	1252.94	5309.8
ToRNA_T15	3515.31	6045.5	1576.36	6269.22
ToRNA_T15	2966.14	5591.72	1222.23	5368.23
ToRNA_T15	3720.16	6318.23	1938.55	5341.58
ToRNA_T15	2698.05	7202.98	1519.66	6699.41
ToRNA_T15	3425.92	6664.58	1528.08	5607.75
ToRNA_T15	3387.77	7046.16	1748.55	6402.03
ToRNA_T15	3359.52	7294.48	1655.7	6956.47
ToRNA_T15	2976.36	7385.25	1444.34	4590.11
ToRNA_T15	3244.61	6819.77	1627.48	5868.3
ToRNA_T15	4078.22	6921.53	1973.89	6067.7
ToRNA_T15	3555.78	6033.16	1537.41	5459.42
ToRNA_T15	2467.25	5914.75	1125.23	5187.53
ToRNA_T15	2850.05	5954.73	1225.05	5334.12
ToRNA_T20	2319.66	7001.31	774.89	5853.92
ToRNA_T20	2773.72	7019.73	764.16	5567.02
ToRNA_T20	2041.61	5652.31	762.19	5747.31
ToRNA_T20	3200.28	6881.23	792.33	6078.33
ToRNA_T20	2639.41	5720.38	806.28	5056.88
ToRNA_T20	2739	6195.03	774.83	5548.66
ToRNA_T20	3202.17	7074.03	1001.52	5813.48
ToRNA_T20	2718.17	5610.52	774.81	5901.86
ToRNA_T20	2396.95	5212.23	812.47	5701.03
ToRNA_T20	2375.88	5916.31	777.41	5560.91
ToRNA_T20	2740.95	6558.44	840.52	5476.28
ToRNA_T20	6002.69	5981.75	962.3	5669.66
ToRNA_T20	2427.84	7472.3	729.84	5409
ToRNA_T20	2821.11	7072.42	992.94	5916.38
ToRNA_T20	2140.78	6975.73	735.81	5182.67
ToRNA_T20	2715.61	6849.45	851.48	5837.55
ToRNA_T20	2236.38	7900.52	777.31	5404.5
ToRNA_T20	2766.08	5959.41	883.88	5413.02
ToRNA_T20	3177.59	6471.66	798.47	5470.7
ToRNA_T20	3546.05	7011.14	1157.27	6465.42
ToRNA_T20	2327	6228.84	809.72	5685.2
ToRNA_T20	1868.27	7253.19	703.86	6079.89
ToRNA_T20	2450.83	7465.7	799.64	6116.5
ToRNA_T20	2757.05	5227.89	781.16	5136.56

## Sheet: Fig2c
Fig. 2c: Degradation of DNA primer complement as function of reaction time
Raw data - fluorescent intensity [a.u.]:													Normalization to averages of incubation in buffer:
	2h		6h			Hybridization to...		2h		6h				2h		6h
	reaction	buffer	reaction	buffer		Average	Sequence	reaction	buffer	reaction	buffer		Linker	reaction	buffer	reaction	buffer
ToRNA_HEG01	3449.11	3966.44	1960.11	7942.47		DNA primer complement	ToRNA_HEG01	2692.79	4851.38	1716.64	8320.27		HEG01	0.235583	0.710954	0.817589	0.954593
ToRNA_HEG01	2238.41	5733.53	1614.16	7917.97			ToRNA_HEG01+T01	3305	4908.98	2199.89	8252.83		HEG01	0.194003	0.461396	1.18183	0.951648
ToRNA_HEG01	2624.14	5269.55	1946.27	7569.81			ToRNA_HEG01+T02	3197.74	5098.9	2161.88	8248.19		HEG01	0.233919	0.540905	1.0862	0.909804
ToRNA_HEG01	2578.8	5242.77	1721.36	8179.86			ToRNA_HEG01+T05	2933.2	4905.64	2025.36	7994.97		HEG01	0.206888	0.53156	1.08068	0.983125
ToRNA_HEG01	2912.78	5927.08	2293.89	9871.67			ToRNA_T01	2643.9	4215.83	1770.03	7467.74		HEG01	0.275699	0.600402	1.22173	1.18646
ToRNA_HEG01	3867.92	3021.17	1782.64	7699.09			ToRNA_T02	2679.65	4241.24	1709.06	7361.05		HEG01	0.214253	0.797282	0.622744	0.925342
ToRNA_HEG01	2278.23	2884.94	1567	7749.88			ToRNA_T05	2914.47	4785.04	1979.78	7503.45		HEG01	0.188335	0.469604	0.594663	0.931446
ToRNA_HEG01	2438.25	6098.77	1797.66	8390.84			ToRNA_T10	2650.76	4421.25	1408.33	7647.76		HEG01	0.216058	0.502589	1.25712	1.00848
ToRNA_HEG01	2755.88	4439.12	1702.66	7647.47			ToRNA_T15	1914.65	4241.96	762.285	7498.2		HEG01	0.20464	0.568061	0.915021	0.919137
ToRNA_HEG01	2259	3260.33	1726.81	8164.08			ToRNA_T20	1828.85	4419.81	431.906	6983.26		HEG01	0.207543	0.46564	0.672041	0.981228
ToRNA_HEG01	4341.84	2328.5	1551.44	7107.39									HEG01	0.186465	0.894969	0.479966	0.854226
ToRNA_HEG01	2594.28	8932.03	1894.94	7626.17		SD							HEG01	0.22775	0.53475	1.84113	0.916577
ToRNA_HEG01	2762.16	3454.11	1471.23	9713.19		DNA primer complement	ToRNA_HEG01	525.989	1768.41	229.223	1053.62		HEG01	0.176825	0.569355	0.711984	1.16741
ToRNA_HEG01	2310.11	5044.77	1524.81	10185.6			ToRNA_HEG01+T01	696.849	2011.38	384.671	690.535		HEG01	0.183265	0.476175	1.03986	1.2242
ToRNA_HEG01	3248.53	3746.81	1458.97	10983.8			ToRNA_HEG01+T02	697.836	1501.17	379.919	984.439		HEG01	0.175351	0.669609	0.772318	1.32012
ToRNA_HEG01	2167.27	3135.31	1387.55	7852.23			ToRNA_HEG01+T05	441.743	1760.62	305.967	1036.4		HEG01	0.166767	0.446732	0.646271	0.943747
ToRNA_HEG01	2211.23	4030.55	1381.23	7588.66			ToRNA_T01	393.696	1283.6	366.557	1154.86		HEG01	0.166008	0.455794	0.830804	0.912069
ToRNA_HEG01	2392.11	3425.28	1455.64	10458			ToRNA_T02	438.343	1318.47	207.072	874.58		HEG01	0.174951	0.493078	0.706042	1.25693
ToRNA_HEG01	2834.89	6993.36	1589.47	8254.72			ToRNA_T05	495.231	1156.24	392.026	480.022		HEG01	0.191036	0.584347	1.44152	0.992122
ToRNA_HEG01	2875.28	8203.44	1835.19	7669.34			ToRNA_T10	361.681	869.462	265.308	1038.45		HEG01	0.220569	0.592672	1.69095	0.921766
ToRNA_HEG01	2537.98	4015.59	1606.84	7767.23			ToRNA_T15	302.135	1296.59	159.552	1185.58		HEG01	0.193124	0.523146	0.827721	0.933531
ToRNA_HEG01	2423.45	3647.47	1739.55	8751.5			ToRNA_T20	632.189	931.081	77.7366	494.646		HEG01	0.209074	0.499538	0.751841	1.05183
ToRNA_HEG01	2310.09	6033.38	2192.53	6828.42									HEG01	0.263517	0.476171	1.24364	0.820697
ToRNA_HEG01	2633.16	4146.83	1902.45	7747.44		SEM							HEG01	0.228652	0.542765	0.854773	0.931153
ToRNA_HEG01	2274.91	8303.47	1811.5	8339.84		DNA primer complement	ToRNA_HEG01	105.198	353.683	45.8447	210.724		HEG01	0.217721	0.46892	1.71157	1.00235
ToRNA_HEG01+T01	3070.97	9574.62	2591.61	9017.61			ToRNA_HEG01+T01	139.37	402.275	76.9341	138.107		HEG01+T01	0.314027	0.625582	1.95043	1.09267
ToRNA_HEG01+T01	3158.48	5699.03	1913.84	7469.98			ToRNA_HEG01+T02	139.567	300.234	75.9837	196.888		HEG01+T01	0.231901	0.643408	1.16094	0.905141
ToRNA_HEG01+T01	4340.56	3933.72	2354.48	8544.83			ToRNA_HEG01+T05	88.3487	352.123	61.1935	207.281		HEG01+T01	0.285294	0.884207	0.801331	1.03538
ToRNA_HEG01+T01	3288.25	9611.44	2482.42	9993.22			ToRNA_T01	80.3629	262.013	74.8231	235.735		HEG01+T01	0.300796	0.669843	1.95793	1.21088
ToRNA_HEG01+T01	3484	5433.12	2133.17	9018.42			ToRNA_T02	89.4764	269.132	42.2683	178.523		HEG01+T01	0.258477	0.709719	1.10677	1.09277
ToRNA_HEG01+T01	3580.53	5471.02	1746.89	8258.31			ToRNA_T05	101.089	236.017	80.0219	97.984		HEG01+T01	0.211672	0.729383	1.11449	1.00066
ToRNA_HEG01+T01	4975.45	2571.06	2591.11	8479.64			ToRNA_T10	73.8279	177.478	54.1557	211.973		HEG01+T01	0.313966	1.01354	0.523746	1.02748
ToRNA_HEG01+T01	4207.66	3531.28	2434.44	8968.53			ToRNA_T15	61.6731	264.666	32.5684	242.006		HEG01+T01	0.294982	0.857135	0.719351	1.08672
ToRNA_HEG01+T01	3353	3861.34	2056.89	7553.05			ToRNA_T20	129.045	190.056	15.8679	100.969		HEG01+T01	0.249234	0.683033	0.786586	0.915207
ToRNA_HEG01+T01	2431.19	7660.61	2265.84	8621.23									HEG01+T01	0.274553	0.495253	1.56053	1.04464
ToRNA_HEG01+T01	3331.92	3519.77	1623.53	7187.59		Replicates							HEG01+T01	0.196724	0.678739	0.717006	0.870924
ToRNA_HEG01+T01	3309.11	2394.62	2295.73	7882.52		DNA primer complement	ToRNA_HEG01	25	25	25	25		HEG01+T01	0.278175	0.674093	0.487804	0.955129
ToRNA_HEG01+T01	3916.19	3305.06	2186.83	8357.7			ToRNA_HEG01+T01	25	25	25	25		HEG01+T01	0.264979	0.79776	0.673268	1.01271
ToRNA_HEG01+T01	2286.72	4138.53	1690.62	7385.88			ToRNA_HEG01+T02	25	25	25	25		HEG01+T01	0.204853	0.465824	0.843052	0.894951
ToRNA_HEG01+T01	3155.16	5875.83	1995.16	8519.89			ToRNA_HEG01+T05	25	25	25	25		HEG01+T01	0.241755	0.642732	1.19695	1.03236
ToRNA_HEG01+T01	3177.2	4627.7	3032.28	7926.11			ToRNA_T01	24	24	24	24		HEG01+T01	0.367423	0.647222	0.9427	0.960411
ToRNA_HEG01+T01	3810.94	3672.61	2412.47	7528.64			ToRNA_T02	24	24	24	24		HEG01+T01	0.29232	0.77632	0.748141	0.912249
ToRNA_HEG01+T01	2631.7	4870.5	2081.72	8438.44			ToRNA_T05	24	24	24	24		HEG01+T01	0.252243	0.536099	0.992161	1.02249
ToRNA_HEG01+T01	4139.48	3397.52	1849.09	8523.22			ToRNA_T10	24	24	24	24		HEG01+T01	0.224055	0.843246	0.692103	1.03276
ToRNA_HEG01+T01	2610.05	2425.27	1691.95	7093.17			ToRNA_T15	24	24	24	24		HEG01+T01	0.205014	0.531688	0.494047	0.859483
ToRNA_HEG01+T01	1979.45	7104.02	1532.17	7655.97			ToRNA_T20	24	24	24	24		HEG01+T01	0.185654	0.40323	1.44715	0.927678
ToRNA_HEG01+T01	2307.42	7595.3	2118.47	8227.3									HEG01+T01	0.256696	0.47004	1.54722	0.996906
ToRNA_HEG01+T01	3835.61	4904.83	2807.77	8891.67									HEG01+T01	0.340219	0.781345	0.999154	1.07741
ToRNA_HEG01+T01	2931.36	2765.56	2739.47	7739.95									HEG01+T01	0.331943	0.597142	0.563367	0.937854
ToRNA_HEG01+T01	3312.67	4780.23	2369.36	9037.92									HEG01+T01	0.287097	0.674818	0.973772	1.09513
ToRNA_HEG01+T02	2499.73	6851.48	2495.69	8168.02									HEG01+T02	0.302574	0.490249	1.34372	0.990281
ToRNA_HEG01+T02	2873.12	3770.78	2169.42	7551.75									HEG01+T02	0.263018	0.563479	0.739528	0.915565
ToRNA_HEG01+T02	2592.23	6427.83	2301.52	7838.75									HEG01+T02	0.279034	0.50839	1.26063	0.950361
ToRNA_HEG01+T02	2605.58	3951.64	1972.12	7649.66									HEG01+T02	0.239097	0.511008	0.774999	0.927436
ToRNA_HEG01+T02	3046.31	4764.94	1760.09	6999.91									HEG01+T02	0.213391	0.597445	0.934504	0.848661
ToRNA_HEG01+T02	2250.33	4856.89	1754.91	7264.31									HEG01+T02	0.212763	0.441336	0.952537	0.880716
ToRNA_HEG01+T02	2280.8	4445.14	1639.95	7257.81									HEG01+T02	0.198826	0.447312	0.871784	0.879928
ToRNA_HEG01+T02	3117.98	4258.94	2187.39	8406.98									HEG01+T02	0.265197	0.611501	0.835267	1.01925
ToRNA_HEG01+T02	2789.33	5718.23	2184.3	8313.91									HEG01+T02	0.264822	0.547046	1.12146	1.00797
ToRNA_HEG01+T02	2761.73	6946.81	2055.17	7716.75									HEG01+T02	0.249166	0.541633	1.36241	0.935569
ToRNA_HEG01+T02	3893.7	4383.36	2324.03	8763.17									HEG01+T02	0.281763	0.763635	0.859668	1.06244
ToRNA_HEG01+T02	3583.8	5558.12	3214.55	7966.11									HEG01+T02	0.389728	0.702858	1.09006	0.965802
ToRNA_HEG01+T02	3558.95	5898.59	2291.95	8041.69									HEG01+T02	0.277873	0.697984	1.15684	0.974965
ToRNA_HEG01+T02	3482.53	4251.75	1959.48	8497.14									HEG01+T02	0.237565	0.682996	0.833857	1.03018
ToRNA_HEG01+T02	4182.66	7477.88	1939.02	9403.83									HEG01+T02	0.235084	0.820307	1.46657	1.14011
ToRNA_HEG01+T02	3851.98	3902.25	2094.98	11169.8									HEG01+T02	0.253993	0.755453	0.765312	1.35421
ToRNA_HEG01+T02	2880.52	6236.34	2108.8	8213.7									HEG01+T02	0.255668	0.56493	1.22308	0.995819
ToRNA_HEG01+T02	2607.45	3328.48	2034.45	8075.66									HEG01+T02	0.246654	0.511375	0.652784	0.979083
ToRNA_HEG01+T02	3925.5	3129.12	1981.09	7510.25									HEG01+T02	0.240185	0.769872	0.613685	0.910534
ToRNA_HEG01+T02	3307.25	4986.67	2037.12	9002.59									HEG01+T02	0.246978	0.64862	0.97799	1.09146
ToRNA_HEG01+T02	2801.09	4164.08	1618.64	7289.86									HEG01+T02	0.196242	0.549352	0.816663	0.883814
ToRNA_HEG01+T02	5353.45	5681.02	2997.14	7947.72									HEG01+T02	0.36337	1.04992	1.11417	0.963572
ToRNA_HEG01+T02	3631.08	3643.22	2009.88	10701									HEG01+T02	0.243675	0.71213	0.714511	1.29737
ToRNA_HEG01+T02	3512.72	9502.22	2860.69	8898.17									HEG01+T02	0.346827	0.688917	1.86358	1.0788
ToRNA_HEG01+T02	2553.75	3336.69	2054.64	7556.11									HEG01+T02	0.249102	0.500843	0.654394	0.916094
ToRNA_HEG01+T05	3455.12	9357.89	2430.09	7515.33									HEG01+T05	0.303952	0.704316	1.90758	0.940007
ToRNA_HEG01+T05	3104.3	4024.78	1985.08	8127.64									HEG01+T05	0.248291	0.632803	0.82044	1.01659
ToRNA_HEG01+T05	3560.22	4366.06	2251.72	8467.19									HEG01+T05	0.281642	0.725741	0.890009	1.05906
ToRNA_HEG01+T05	2495.25	4077.52	1927.61	6726.22									HEG01+T05	0.241103	0.50865	0.831191	0.841306
ToRNA_HEG01+T05	3070.12	9232.33	1828.94	7654.58									HEG01+T05	0.228761	0.625835	1.88198	0.957424
ToRNA_HEG01+T05	3381.28	4904.52	2891.38	7983.08									HEG01+T05	0.36165	0.689264	0.999772	0.998512
ToRNA_HEG01+T05	3111.44	3093.92	1546.3	7263.97									HEG01+T05	0.193409	0.634258	0.630687	0.908567
ToRNA_HEG01+T05	2162.17	5741.44	1871.36	7114.02									HEG01+T05	0.234067	0.440752	1.17038	0.889811
ToRNA_HEG01+T05	2399.97	4542.83	1989.86	7351.64									HEG01+T05	0.248889	0.489227	0.926043	0.919533
ToRNA_HEG01+T05	3998.62	3660.08	2514.25	8233.48									HEG01+T05	0.314479	0.815107	0.746097	1.02983
ToRNA_HEG01+T05	3041.67	3752.66	2064.73	10818.7									HEG01+T05	0.258253	0.620036	0.764969	1.35319
ToRNA_HEG01+T05	3357.09	5257.06	2228.06	8367.27									HEG01+T05	0.278683	0.684333	1.07164	1.04657
ToRNA_HEG01+T05	2677.75	2987.14	1771.8	7581.47									HEG01+T05	0.221614	0.545852	0.60892	0.948279
ToRNA_HEG01+T05	3219.39	5786.67	2036.73	8039.97									HEG01+T05	0.254751	0.656263	1.1796	1.00563
ToRNA_HEG01+T05	2971.41	4577.7	1841.5	11231.8									HEG01+T05	0.230332	0.605713	0.933151	1.40486
ToRNA_HEG01+T05	2887.41	4804.59	1927.48	7910.03									HEG01+T05	0.241086	0.58859	0.979402	0.989375
ToRNA_HEG01+T05	3312.23	3378.05	1967.08	7956.2									HEG01+T05	0.24604	0.675189	0.688606	0.99515
ToRNA_HEG01+T05	2743.31	2950.42	1539	6701.52									HEG01+T05	0.192496	0.559216	0.601435	0.838217
ToRNA_HEG01+T05	2242.45	4099.94	1662.31	7779.02									HEG01+T05	0.207919	0.457117	0.835761	0.972989
ToRNA_HEG01+T05	2727.28	5738.55	2049.92	7277.64									HEG01+T05	0.256401	0.555948	1.16979	0.910277
ToRNA_HEG01+T05	2539.06	8137.97	2457.27	8738.5									HEG01+T05	0.307352	0.51758	1.6589	1.093
ToRNA_HEG01+T05	2492.83	4275.94	1795.59	7480									HEG01+T05	0.22459	0.508156	0.871638	0.935588
ToRNA_HEG01+T05	3222.78	6396.83	2217.58	8597.03									HEG01+T05	0.277372	0.656955	1.30398	1.0753
ToRNA_HEG01+T05	2567.45	2685.11	1846.8	7759.72									HEG01+T05	0.230995	0.523367	0.547352	0.970575
ToRNA_HEG01+T05	2589.34	4810.91	1991.47	7198.33									HEG01+T05	0.24909	0.52783	0.98069	0.900357
ToRNA_T01	3464.03	3393.28	2030.59	7178.64									T01	0.271915	0.821672	0.80489	0.961286
ToRNA_T01	2277.86	4299.77	1330.27	7021.08									T01	0.178135	0.540311	1.01991	0.940188
ToRNA_T01	2242.97	3967.02	1527.11	6095.92									T01	0.204494	0.532035	0.940982	0.8163
ToRNA_T01	2378.77	3389.3	1363.33	7085.16									T01	0.182563	0.564247	0.803946	0.948768
ToRNA_T01	2799.03	5101.55	1757.11	7556.95									T01	0.235293	0.663933	1.21009	1.01195
ToRNA_T01	2274.66	4973.39	2474.48	7095.14									T01	0.331356	0.539552	1.17969	0.950105
ToRNA_T01	2142.62	5307.84	1288.89	6820.72									T01	0.172594	0.508232	1.25903	0.913358
ToRNA_T01	2842.83	3312.8	1647.73	6552									T01	0.220646	0.674322	0.7858	0.877373
ToRNA_T01	2283.45	4922.55	2160.5	6658.06									T01	0.289311	0.541637	1.16763	0.891576
ToRNA_T01	2743.58	2657	1845.02	7892.72									T01	0.247065	0.65078	0.630243	1.05691
ToRNA_T01	2989.14	2728.95	1587.8	6522.55									T01	0.212621	0.709027	0.64731	0.87343
ToRNA_T01	2786.5	8567.48	2159.27	7333.3									T01	0.289146	0.660961	2.03222	0.981997
ToRNA_T01	2927.23	4536.39	2732.78	7654.86									T01	0.365945	0.694342	1.07604	1.02506
ToRNA_T01	3248.11	3445.58	1528.66	9668.95									T01	0.204702	0.770455	0.817295	1.29476
ToRNA_T01	2657.89	2764.44	1505.69	7027.42									T01	0.201626	0.630454	0.655728	0.941037
ToRNA_T01	2253.33	5849.14	1588.05	6837.34									T01	0.212655	0.534492	1.38742	0.915583
ToRNA_T01	2062.67	3047.78	1540.72	9605.83									T01	0.206317	0.489268	0.722937	1.28631
ToRNA_T01	2917.39	4725.94	1775.44	7334.25									T01	0.237748	0.692008	1.121	0.982124
ToRNA_T01	2427.69	4352.42	1825.41	7825.14									T01	0.244439	0.575851	1.0324	1.04786
ToRNA_T01	3402.2	3545.83	1722.84	6305.61									T01	0.230704	0.807006	0.841075	0.84438
ToRNA_T01	2792.89	5072.41	2339.95	6832.36									T01	0.313341	0.662477	1.20318	0.914916
ToRNA_T01	2838.3	2805.78	1524.72	10029.2									T01	0.204174	0.673248	0.665534	1.34301
ToRNA_T01	2142.05	4646.19	1421.78	6259.41									T01	0.19039	0.508097	1.10208	0.838193
ToRNA_T01	2558.36	3767.14	1802.53	10033.2									T01	0.241375	0.606846	0.89357	1.34354
ToRNA_T02	2302.08	7956.52	1637	8162.44									T02	0.222387	0.542785	1.87599	1.10887
ToRNA_T02	3210.42	2726.25	1781.88	6592.12									T02	0.242069	0.756953	0.642796	0.895541
ToRNA_T02	2468.06	5584.44	1428.64	6596.25									T02	0.194081	0.58192	1.3167	0.896102
ToRNA_T02	2165.62	2803.47	1533.7	6782.02									T02	0.208353	0.51061	0.661003	0.921338
ToRNA_T02	2819.39	2640.39	1647.98	6872.91									T02	0.223878	0.664756	0.622552	0.933686
ToRNA_T02	3255.42	5056.03	1608.94	7107.91									T02	0.218575	0.767564	1.19211	0.965611
ToRNA_T02	2483.16	3691.34	1831.33	7866									T02	0.248786	0.58548	0.870345	1.0686
ToRNA_T02	3317.78	2226.61	1743.75	6583.23									T02	0.236889	0.782267	0.524991	0.894333
ToRNA_T02	2132.45	4985.61	2202.72	7230									T02	0.29924	0.502789	1.17551	0.982197
ToRNA_T02	1985.66	3828.47	1456	6715.92									T02	0.197798	0.468179	0.902677	0.912359
ToRNA_T02	2777.66	4017.7	1864.16	8281.83									T02	0.253246	0.654917	0.947294	1.12509
ToRNA_T02	3735.05	2884.94	1514.52	7091.7									T02	0.205748	0.880651	0.680212	0.963409
ToRNA_T02	2510.91	4006.34	1825.03	7220.95									T02	0.247931	0.592023	0.944616	0.980967
ToRNA_T02	3048.41	3333.7	1442.94	10820.8									T02	0.196024	0.718755	0.78602	1.47
ToRNA_T02	2797.59	5673.5	1667.8	7131.62									T02	0.226571	0.659616	1.3377	0.968832
ToRNA_T02	2507.69	5315.69	2146.91	7153.42									T02	0.291658	0.591264	1.25333	0.971793
ToRNA_T02	2410.28	3715.09	1443.66	6868.31									T02	0.196121	0.568296	0.875945	0.933061
ToRNA_T02	2717.81	5035.81	1668.92	7324.66									T02	0.226723	0.640806	1.18734	0.995056
ToRNA_T02	3161.08	2882.12	1481.64	7498.09									T02	0.201281	0.74532	0.679547	1.01862
ToRNA_T02	2272.41	3515.92	1772.16	7133.88									T02	0.240748	0.535789	0.828984	0.969139
ToRNA_T02	3046.31	4512.08	1932.53	8191.56									T02	0.262534	0.71826	1.06386	1.11282
ToRNA_T02	2136.23	4548.81	1761.8	6808.06									T02	0.239341	0.503681	1.07252	0.924876
ToRNA_T02	2624.44	4644.95	1935.05	7695.5									T02	0.262877	0.618791	1.09519	1.04543
ToRNA_T02	2425.78	6203.94	1688.31	6936.08									T02	0.229357	0.571951	1.46277	0.942268
ToRNA_T05	2661.06	6512.55	1892.31	8385.17									T05	0.252192	0.55612	1.36102	1.11751
ToRNA_T05	4081.39	3922.62	2235.83	7522.84									T05	0.297974	0.852947	0.819767	1.00258
ToRNA_T05	2316	3975.38	1728.5	6779.22									T05	0.230361	0.484008	0.830793	0.903481
ToRNA_T05	2660.48	5671.66	1893.84	7536.42									T05	0.252396	0.555999	1.18529	1.00439
ToRNA_T05	2102.11	3501.58	1738.64	7317									T05	0.231712	0.439309	0.731776	0.975152
ToRNA_T05	3730.31	6043.3	1781.23	7500.72									T05	0.237388	0.779577	1.26296	0.999637
ToRNA_T05	3257.39	7803.7	1997.84	8392.66									T05	0.266256	0.680744	1.63085	1.11851
ToRNA_T05	2035.34	4962.78	1658.06	7531.11									T05	0.220973	0.425355	1.03714	1.00369
ToRNA_T05	2749.55	3114.25	1827.42	7011.58									T05	0.243544	0.574613	0.65083	0.934448
ToRNA_T05	2806.55	4494.64	1881.28	7181.06									T05	0.250722	0.586526	0.93931	0.957035
ToRNA_T05	3156.86	4877.5	2727.06	7196.61									T05	0.363441	0.659735	1.01932	0.959107
ToRNA_T05	2968.86	4878.14	2065.14	7927.39									T05	0.275226	0.620446	1.01946	1.0565
ToRNA_T05	2631.91	4465.84	1871.44	7064.39									T05	0.249411	0.550029	0.933292	0.941486
ToRNA_T05	3495.98	5470.89	1373.91	7284.55									T05	0.183104	0.730606	1.14333	0.970827
ToRNA_T05	2628.25	3502.92	1596.19	7614.31									T05	0.212728	0.549264	0.732056	1.01477
ToRNA_T05	2441.66	4265.47	1880.69	7993.89									T05	0.250643	0.510269	0.891417	1.06536
ToRNA_T05	3045.31	5499.78	2237.91	8160.08									T05	0.298251	0.636423	1.14937	1.08751
ToRNA_T05	2627.36	6416.5	3003.17	7596.11									T05	0.400239	0.549078	1.34095	1.01235
ToRNA_T05	3225.27	5196.83	2592.64	7757.48									T05	0.345527	0.674032	1.08606	1.03386
ToRNA_T05	2912.3	3271.56	1262.55	6621.17									T05	0.168263	0.608626	0.683706	0.882417
ToRNA_T05	3391.39	3122.05	2389.52	8105.03									T05	0.318456	0.708748	0.65246	1.08017
ToRNA_T05	3226.03	5149.72	1927.8	7610.52									T05	0.256922	0.67419	1.07621	1.01427
ToRNA_T05	3385.97	3992.72	2106.77	6754.25									T05	0.280774	0.707615	0.834417	0.900153
ToRNA_T05	2410	4728.64	1844.92	7239.16									T05	0.245876	0.503653	0.988213	0.964778
ToRNA_T10	2716.14	4991	1520.58	7473.66									T10	0.198827	0.614337	1.12887	0.977235
ToRNA_T10	3042.97	3961.94	2038.67	7508.69									T10	0.266571	0.68826	0.896112	0.981816
ToRNA_T10	2919.55	5226.52	1498.11	7407.31									T10	0.195889	0.660344	1.18214	0.96856
ToRNA_T10	2854.14	3203.61	1249.8	10158									T10	0.16342	0.64555	0.724593	1.32824
ToRNA_T10	2126.09	3977.2	1270.34	7020.31									T10	0.166106	0.480879	0.899564	0.917957
ToRNA_T10	2867.39	3482.8	1347.94	10548.4									T10	0.176253	0.648547	0.78774	1.37928
ToRNA_T10	2417.98	5899.64	1069.84	7396.78									T10	0.139889	0.546899	1.33438	0.967183
ToRNA_T10	1947.06	5251.77	1133.17	6952.5									T10	0.14817	0.440386	1.18785	0.90909
ToRNA_T10	2391.11	4385.94	1430.09	6963.02									T10	0.186995	0.540822	0.992013	0.910465
ToRNA_T10	2067	4463.28	1415.7	7236.81									T10	0.185113	0.467514	1.00951	0.946266
ToRNA_T10	2945.11	4845.78	1721.41	6999.3									T10	0.225087	0.666126	1.09602	0.915209
ToRNA_T10	3141.28	3734.98	1452.42	9999.98									T10	0.189914	0.710495	0.844778	1.30757
ToRNA_T10	2403.3	3320.55	1211.56	7257.69									T10	0.15842	0.543579	0.751043	0.948996
ToRNA_T10	3065.5	5128.69	2070.02	7903.48									T10	0.27067	0.693355	1.16001	1.03344
ToRNA_T10	3284.38	3114.94	1575.39	7624.53									T10	0.205994	0.742862	0.704538	0.996963
ToRNA_T10	2349.42	4563.27	1232.27	7125.45									T10	0.161128	0.531392	1.03212	0.931704
ToRNA_T10	2535.25	3277.91	1296.34	7570.62									T10	0.169506	0.573423	0.741398	0.989914
ToRNA_T10	3259.62	4050.72	1071.34	6342.55									T10	0.140085	0.737261	0.916193	0.829335
ToRNA_T10	2627.33	3207.88	1254.83	7051.45									T10	0.164078	0.59425	0.725559	0.922028
ToRNA_T10	2609.41	5795.64	1643.72	7010.12									T10	0.214928	0.590197	1.31086	0.916624
ToRNA_T10	2385.58	5380.12	986.64	7945.03									T10	0.12901	0.539571	1.21688	1.03887
ToRNA_T10	2370.55	5485.97	1374.66	7169.11									T10	0.179747	0.536171	1.24082	0.937413
ToRNA_T10	2640.98	4212.16	1523.33	7156.64									T10	0.199186	0.597337	0.952707	0.935783
ToRNA_T10	2651.16	5147.78	1411.7	7724.73									T10	0.18459	0.59964	1.16433	1.01006
ToRNA_T15	2226.22	3417	756.34	10454.5									T15	0.10087	0.524809	0.805524	1.39427
ToRNA_T15	1880.92	4236.61	665	6700.09									T15	0.088688	0.443408	0.998739	0.89356
ToRNA_T15	2277.11	5470.02	1158.67	7151.59									T15	0.154527	0.536806	1.2895	0.953775
ToRNA_T15	2004.66	6196.11	810.69	6765.58									T15	0.108118	0.472579	1.46067	0.902294
ToRNA_T15	1601.61	3507.14	674.47	7044.02									T15	0.089951	0.377564	0.826774	0.939429
ToRNA_T15	1996.52	2119.56	624.2	6509.53									T15	0.0832467	0.47066	0.499665	0.868146
ToRNA_T15	1537.75	5846.09	692.95	7254.36									T15	0.0924156	0.362509	1.37816	0.967481
ToRNA_T15	1575.3	2626.33	684.52	6772.58									T15	0.0912913	0.371361	0.619131	0.903228
ToRNA_T15	1526.41	7431.77	678.5	6119.58									T15	0.0904884	0.359836	1.75197	0.81614
ToRNA_T15	2023.19	2962.42	905.14	9166.88									T15	0.120714	0.476947	0.698361	1.22254
ToRNA_T15	1686.75	3628.27	578.48	6659.34									T15	0.0771492	0.397635	0.855329	0.888126
ToRNA_T15	1872.3	4078.06	676.12	7569.98									T15	0.090171	0.441376	0.961362	1.00957
ToRNA_T15	1587.94	4262.67	579.56	6794.52									T15	0.0772933	0.374341	1.00488	0.906154
ToRNA_T15	2219.61	4421.33	1205.12	7988.25									T15	0.160721	0.523251	1.04228	1.06536
ToRNA_T15	1907.77	3392.56	800.03	9508.11									T15	0.106696	0.449738	0.799763	1.26805
ToRNA_T15	1718.19	3774.7	719.72	6649.61									T15	0.0959858	0.405046	0.889848	0.886828
ToRNA_T15	2361.58	2724.12	811.7	8357.42									T15	0.108253	0.556719	0.642184	1.11459
ToRNA_T15	1975.23	4233.41	858.62	10133.7									T15	0.11451	0.465641	0.997985	1.35149
ToRNA_T15	1675.16	6132.78	784.05	6324.52									T15	0.104565	0.394902	1.44574	0.843472
ToRNA_T15	2579.58	5517.66	739.84	7428.53									T15	0.0986691	0.608111	1.30073	0.990709
ToRNA_T15	2180.92	5017.75	936.34	7512.73									T15	0.124875	0.51413	1.18289	1.00194
ToRNA_T15	2317.36	4616.19	765.45	6798.17									T15	0.102085	0.546295	1.08822	0.906641
ToRNA_T15	1695.61	2931.27	551.05	7933.23									T15	0.073491	0.399723	0.691018	1.05802
ToRNA_T15	1523.92	3263.2	638.28	6359.81									T15	0.0851245	0.359249	0.769267	0.848179
ToRNA_T20	1912.73	6951.16	540.62	7853.27									T20	0.0774166	0.432763	1.57273	1.12459
ToRNA_T20	1313.78	5071.02	369.05	6879.69									T20	0.0528478	0.297248	1.14734	0.985169
ToRNA_T20	1515.48	3506.23	391.05	7860.27									T20	0.0559982	0.342883	0.793299	1.12559
ToRNA_T20	2565.78	4013.48	372.86	7070.34									T20	0.0533934	0.580518	0.908066	1.01247
ToRNA_T20	1964.94	5166.84	384.27	6531.92									T20	0.0550273	0.444576	1.16902	0.935368
ToRNA_T20	1532.16	4700.86	396.2	6362.72									T20	0.0567357	0.346657	1.06359	0.911139
ToRNA_T20	1949.06	4614.78	475.98	7278.5									T20	0.0681601	0.440983	1.04411	1.04228
ToRNA_T20	1732.97	3425.2	406.66	7309.48									T20	0.0582335	0.392091	0.774965	1.04671
ToRNA_T20	1876.5	3616.53	407.22	6867.2									T20	0.0583137	0.424566	0.818254	0.98338
ToRNA_T20	1478.16	4568.61	345.12	6961.56									T20	0.049421	0.33444	1.03367	0.996893
ToRNA_T20	1944.06	4811.22	390.92	6894.11									T20	0.0559796	0.439851	1.08856	0.987234
ToRNA_T20	4513.83	3651.39	608.03	6766.58									T20	0.0870696	1.02127	0.826142	0.968971
ToRNA_T20	1674.34	3369	382.62	6766.78									T20	0.054791	0.378826	0.76225	0.969
ToRNA_T20	1392.66	5248.59	639.64	7016.72									T20	0.0915962	0.315095	1.18751	1.00479
ToRNA_T20	1529.22	5046.84	383.64	6637.33									T20	0.0549371	0.345992	1.14187	0.950463
ToRNA_T20	1382.48	3709.09	390.38	6290.66									T20	0.0559023	0.312792	0.839196	0.90082
ToRNA_T20	1622.88	6386.77	528.38	7333.72									T20	0.0756638	0.367183	1.44503	1.05019
ToRNA_T20	1906.86	3802.75	413.75	6511.31									T20	0.0592488	0.431435	0.860387	0.932417
ToRNA_T20	1904.73	3903.8	403	6191.7									T20	0.0577094	0.430953	0.88325	0.886649
ToRNA_T20	2203.11	3621.55	539.44	7550.67									T20	0.0772476	0.498462	0.81939	1.08125
ToRNA_T20	1451.78	3489.05	419.5	8102.69									T20	0.0600722	0.328471	0.789411	1.1603
ToRNA_T20	1411.94	5181.3	404.39	7163									T20	0.0579085	0.319457	1.17229	1.02574
ToRNA_T20	1695.25	4566.83	401.3	6908.97									T20	0.057466	0.383557	1.03326	0.989362
ToRNA_T20	1417.58	3652.59	371.73	6489.06									T20	0.0532316	0.320733	0.826413	0.929231

## Sheet: Fig2f
Fig. 2f: Degradation after primer extension
Raw data - fluorescent signal intensity [a.u.]													Normalization to average of untreated DNA (P-tc)																			Fig. 2f: Data for T5 linker
													Hybridization to DNA						Hybridization to RNA													DNA (P-tc)					RNA (Pc-t)
sequence	converted subarray before DNase	untreated subarray	converted subarray after DNase	untreated subarray		H to...		converted, -DNase	untreated	converted, +DNase	untreated		sequence	converted, -DNase	untreated	converted, +DNase	untreated		sequence	converted, -DNase	untreated	converted, +DNase	untreated		H to...		converted, -DNase	untreated	converted, +DNase	untreated		sequence	untreated DNA	-DNase	+DNase		sequence	-DNase	+DNase
																																							RNA (Pc-t)
P_tc_HEG	2803.41	6971.89	94.84	4617.08			Averages						P_tc_HEG	0.370357	0.921053	0.0182665	0.889263		Pc_t_HEG	0.0179484	0.00783541	0.021533	0.0140562			Averages						P_tc_T05	0.996635	0.273627	0.0160935		Pc_t_T05	0.0110853	0.647598
P_tc_HEG	2798.2	7586.02	82.12	5165.91		DNA	P_tc_HEG	2512.36	7569.48	79.8313	5192.03		P_tc_HEG	0.369669	1.00218	0.0158166	0.99497		Pc_t_HEG	0.0123707	0.00755138	0.0796991	0.0134283		DNA	P_tc_HEG	0.331907	1	0.0153757	1		P_tc_T05	1.13625	0.284488	0.0155473		Pc_t_T05	0.0142563	0.125724
P_tc_HEG	2220.92	7646.94	72.14	5192.86			P_tc_HEG+T01	2263.89	7158.3	79.4152	4958.88		P_tc_HEG	0.293405	1.01023	0.0138944	1.00016		Pc_t_HEG	0.0124156	0.00742851	0.0236574	0.0124133			P_tc_HEG+T01	0.316261	1	0.0160148	1		P_tc_T05	1.0849	0.318403	0.0171772		Pc_t_T05	0.0149575	0.171392
P_tc_HEG	2202.97	6215.47	80.83	4433.95			P_tc_HEG+T05	1882.86	6793.15	76.0147	4643.89		P_tc_HEG	0.291033	0.821122	0.0155681	0.853992		Pc_t_HEG	0.0103495	0.0070454	0.363704	0.0121128			P_tc_HEG+T05	0.277171	1	0.0163687	1		P_tc_T05	0.991145	0.271132	0.0163321		Pc_t_T05	0.0187346	0.124914
P_tc_HEG	2462.5	8327.95	74.16	4962.81			P_tc_T01	2343.23	7183.22	475.265	4892.83		P_tc_HEG	0.32532	1.1002	0.0142834	0.955852		Pc_t_HEG	0.0105476	0.00725017	0.168982	0.0126193			P_tc_T01	0.326209	1	0.0971349	1		P_tc_T05	0.906232	0.296506	0.0169945		Pc_t_T05	0.0162473	0.0217683
P_tc_HEG	2939.5	7675.95	83.83	5665.22			P_tc_T05	1900.18	6830.69	75.1211	4650.34		P_tc_HEG	0.388336	1.01407	0.0161459	1.09114		Pc_t_HEG	0.0118925	0.0076029	0.0217969	0.0130854			P_tc_T05	0.278183	1	0.0161539	1		P_tc_T05	1.02359	0.2767	0.015672		Pc_t_T05	0.0185721	0.141207
P_tc_HEG	3376	6632.66	109.3	4903.05		RNA	Pc_t_HEG	94.539	58.2141	604.844	67.9805		P_tc_HEG	0.446002	0.876237	0.0210515	0.944342		Pc_t_HEG	0.0126429	0.00743512	0.0849476	0.0125635		RNA	Pc_t_HEG	0.0124895	0.00769064	0.116495	0.0130932		P_tc_T05	1.08735	0.334252	0.0163838		Pc_t_T05	0.0127249	0.375977
P_tc_HEG	2521.41	6860.62	85.53	4603.23			Pc_t_HEG+T01	98.5548	60.7035	685.235	69.4192		P_tc_HEG	0.333102	0.906353	0.0164733	0.886596		Pc_t_HEG	0.0130498	0.00757384	0.0751325	0.0130643			Pc_t_HEG+T01	0.0137679	0.00848015	0.138183	0.013999		P_tc_T05	1.15941	0.332504	0.0170547		Pc_t_T05	0.0155753	0.107956
P_tc_HEG	1867.8	7124.11	78.31	5853.41			Pc_t_HEG+T05	113.799	58.2074	776.371	68.6076		P_tc_HEG	0.246754	0.941162	0.0150827	1.12738		Pc_t_HEG	0.0124302	0.00794903	0.124786	0.0143489			Pc_t_HEG+T05	0.016752	0.00856855	0.167181	0.0147737		P_tc_T05	1.06702	0.375984	0.0162655		Pc_t_T05	0.0179265	0.163818
P_tc_HEG	2262.53	6616.56	79.72	4349.95			Pc_t_T01	99.6613	58.9082	683.06	69.4274		P_tc_HEG	0.298902	0.87411	0.0153543	0.837813		Pc_t_HEG	0.0111421	0.00795695	0.244841	0.013775			Pc_t_T01	0.0138742	0.00820081	0.139604	0.0141896		P_tc_T05	1.11001	0.310566	0.0155838		Pc_t_T05	0.0172296	0.160315
P_tc_HEG	2461.97	7381.02	79.02	4592.55			Pc_t_T05	110.692	59.3556	952.119	68.6552		P_tc_HEG	0.32525	0.975103	0.0152195	0.884539		Pc_t_HEG	0.0139336	0.00798073	0.133693	0.0140234			Pc_t_T05	0.0162051	0.00868956	0.204742	0.0147635		P_tc_T05	0.831013	0.288694	0.0154462		Pc_t_T05	0.0253825	0.20271
P_tc_HEG	2553.2	7978.8	74.38	5009.89									P_tc_HEG	0.337302	1.05407	0.0143258	0.96492		Pc_t_HEG	0.0117762	0.00743776	0.0959105	0.013124									P_tc_T05	1.01441	0.322632	0.0178353		Pc_t_T05	0.013984	0.310627
P_tc_HEG	2406.56	6245.86	93.48	4615.86			SD						P_tc_HEG	0.317929	0.825137	0.0180045	0.889028		Pc_t_HEG	0.0115886	0.00684459	0.0923416	0.0126251			SD						P_tc_T05	0.981251	0.285131	0.0170074		Pc_t_T05	0.014915	0.171667
P_tc_HEG	2260.8	7624.06	77.67	5508.39		DNA	P_tc_HEG	297.843	674.209	6.4021	515.402		P_tc_HEG	0.298673	1.00721	0.0149595	1.06093		Pc_t_HEG	0.0151424	0.00849992	0.0250211	0.0140696		DNA	P_tc_HEG	0.0393479	0.0890694	0.00123306	0.0992679		P_tc_T05	0.918465	0.256165	0.0161752		Pc_t_T05	0.0133047	0.452709
P_tc_HEG	2309.28	7239.66	83.53	4838.7			P_tc_HEG+T01	317.96	821.177	6.95315	550.508		P_tc_HEG	0.305078	0.956428	0.0160881	0.931948		Pc_t_HEG	0.0114645	0.00726206	0.134888	0.0125635			P_tc_HEG+T01	0.0444184	0.114717	0.00140216	0.111015		P_tc_T05	1.10476	0.26969	0.0158526		Pc_t_T05	0.0219714	0.140934
P_tc_HEG	2255.03	7156.98	79.67	4850.53			P_tc_HEG+T05	223.114	681.443	5.48998	471.624		P_tc_HEG	0.297911	0.945505	0.0153447	0.934227		Pc_t_HEG	0.0124209	0.00769538	0.107124	0.0126213			P_tc_HEG+T05	0.0328439	0.100313	0.00118219	0.101558		P_tc_T05	0.880023	0.239248	0.0168224		Pc_t_T05	0.0187565	0.0996336
P_tc_HEG	2297.69	7947.53	76.67	5062.34			P_tc_T01	302.777	613.124	3110.21	392.813		P_tc_HEG	0.303547	1.04994	0.0147669	0.975022		Pc_t_HEG	0.0126019	0.00751439	0.122345	0.0124922			P_tc_T01	0.0421506	0.0853551	0.635666	0.0802833		P_tc_T05	1.11894	0.320564	0.0160784		Pc_t_T05	0.0172838	0.172349
P_tc_HEG	2541.69	8532.08	73.66	5764.48			P_tc_T05	247.074	581.562	4.72616	404.87		P_tc_HEG	0.335781	1.12717	0.0141871	1.11026		Pc_t_HEG	0.0133682	0.00806925	0.0946605	0.0128774			P_tc_T05	0.0361712	0.0851396	0.0010163	0.0870625		P_tc_T05	1.15899	0.331046	0.0173149		Pc_t_T05	0.018739	0.125982
P_tc_HEG	3339.7	8398.27	90.64	5851.03		RNA	Pc_t_HEG	10.9015	4.26789	328.334	3.28244		P_tc_HEG	0.441206	1.10949	0.0174575	1.12693		Pc_t_HEG	0.00987122	0.00746154	0.300493	0.0125847		RNA	Pc_t_HEG	0.00144019	0.000563829	0.0632381	0.000632207		P_tc_T05	0.962596	0.260255	0.0172525		Pc_t_T05	0.0152576	0.159266
P_tc_HEG	2244.39	6015.42	79.92	4387.91			Pc_t_HEG+T01	12.6421	7.53783	404.33	4.22985		P_tc_HEG	0.296505	0.794694	0.0153928	0.845125		Pc_t_HEG	0.0145096	0.00839688	0.0835724	0.0142796			Pc_t_HEG+T01	0.00176607	0.00105302	0.0815365	0.000852984		P_tc_T05	0.984567	0.274472	0.0156677		Pc_t_T05	0.016827	0.142308
P_tc_HEG	2774.17	8115.94	77.3	5786.95			Pc_t_HEG+T05	14.611	4.92005	518.636	3.34924		P_tc_HEG	0.366494	1.07219	0.0148882	1.11458		Pc_t_HEG	0.0151516	0.00887776	0.130396	0.0147168			Pc_t_HEG+T05	0.00215085	0.000724266	0.111681	0.000721214		P_tc_T05	1.04387	0.291136	0.0155666		Pc_t_T05	0.0252742	0.238273
P_tc_HEG	2393.22	7393.88	76.42	5201.5			Pc_t_T01	14.4158	5.34849	464.048	4.8102		P_tc_HEG	0.316167	0.976801	0.0147187	1.00182		Pc_t_HEG	0.0128846	0.0076029	0.0641753	0.0129641			Pc_t_T01	0.00200687	0.000744581	0.0948423	0.000983112		P_tc_T05	0.97129	0.295038	0.0152613		Pc_t_T05	0.0165606	0.164767
P_tc_HEG	2650	7708.86	82.28	5050.38			Pc_t_T05	20.1359	4.94028	642.484	3.39505		P_tc_HEG	0.35009	1.01841	0.0158474	0.972718		Pc_t_HEG	0.0120154	0.0070705	0.0262422	0.0123863			Pc_t_T05	0.00294785	0.000723247	0.138159	0.000730066		P_tc_T05	0.966127	0.265104	0.0158247		Pc_t_T05	0.017581	0.159821
P_tc_HEG	2529.3	6789.56	75.62	5120.28									P_tc_HEG	0.334144	0.896965	0.0145646	0.986181		Pc_t_HEG	0.0122267	0.00747607	0.111775	0.0129641									P_tc_T05	1.00162	0.260776	0.0157687		Pc_t_T05	0.0170788	0.122129
P_tc_HEG	2655.78	8198.97	84.06	5294.38			SEM						P_tc_HEG	0.350854	1.08316	0.0161902	1.01971		Pc_t_HEG	0.0126944	0.00746815	0.112869	0.0122457			SEM						P_tc_T05	0.849509	0.245132	0.0167364		Pc_t_T05	0.0238922	0.263587
P_tc_HEG	2438.84	6746.8	84.39	5117.84		DNA	P_tc_HEG	37.5247	84.9424	0.806589	64.9345		P_tc_HEG	0.322194	0.891316	0.0162538	0.985711		Pc_t_HEG	0.011006	0.00712598	0.289317	0.012471		DNA	P_tc_HEG	0.00495736	0.0112217	0.000155351	0.0125066		P_tc_T05	0.731878	0.281942	0.0179019		Pc_t_T05	0.0173248	0.116508
P_tc_HEG	3366.45	9399.39	89.08	6881.22			P_tc_HEG+T01	40.0592	103.459	0.876014	69.3575		P_tc_HEG	0.44474	1.24175	0.0171571	1.32534		Pc_t_HEG	0.0122347	0.00744833	0.083815	0.0137499			P_tc_HEG+T01	0.00559619	0.014453	0.000176656	0.0139865		P_tc_T05	1.04501	0.286062	0.0159859		Pc_t_T05	0.0170217	0.340356
P_tc_HEG	2274.05	8372.14	73.5	5429.66			P_tc_HEG+T05	28.3355	86.5434	0.697228	59.8963		P_tc_HEG	0.300424	1.10604	0.0141563	1.04577		Pc_t_HEG	0.0127776	0.00834139	0.0719045	0.0130392			P_tc_HEG+T05	0.00417118	0.0127398	0.000150139	0.0128979		P_tc_T05	0.976859	0.208871	0.0149215		Pc_t_T05	0.0176805	0.188623
P_tc_HEG	2156.14	7653.25	78.86	5186.69			P_tc_T01	38.4527	77.8669	394.997	49.8873		P_tc_HEG	0.284846	1.01107	0.0151887	0.998972		Pc_t_HEG	0.0118965	0.00794903	0.110639	0.0136536			P_tc_T01	0.00535313	0.0108401	0.0807296	0.010196		P_tc_T05	0.926167	0.317986	0.0194545		Pc_t_T05	0.0127703	0.509905
P_tc_HEG	2361.67	7179.88	75.17	4762.31			P_tc_T05	31.3784	73.8585	0.600223	51.4186		P_tc_HEG	0.311999	0.94853	0.014478	0.917235		Pc_t_HEG	0.013425	0.00793714	0.121735	0.0130065			P_tc_T05	0.00459374	0.0108127	0.000129071	0.011057		P_tc_T05	1.03816	0.315122	0.0168095		Pc_t_T05	0.0167128	0.108629
P_tc_HEG	2679.3	7887.8	75.7	5922.91		RNA	Pc_t_HEG	1.37346	0.537704	41.3662	0.413548		P_tc_HEG	0.353961	1.04205	0.01458	1.14077		Pc_t_HEG	0.0130947	0.00761875	0.0811668	0.0137557		RNA	Pc_t_HEG	0.000181447	7.10358e-05	0.00796726	7.96506e-05		P_tc_T05	0.873921	0.236685	0.0165278		Pc_t_T05	0.0195412	0.210034
P_tc_HEG	1881.86	6743.69	69.3	4352.38			Pc_t_HEG+T01	1.59275	0.949678	50.9408	0.532911		P_tc_HEG	0.248611	0.890905	0.0133474	0.838281		Pc_t_HEG	0.0118978	0.00717751	0.0967233	0.0129083			Pc_t_HEG+T01	0.000222504	0.000132668	0.0102726	0.000107466		P_tc_T05	1.05998	0.308555	0.0156483		Pc_t_T05	0.0119563	0.374637
P_tc_HEG	2639.38	6975.5	78.7	5315.34			Pc_t_HEG+T05	1.8556	0.624847	65.8668	0.425354		P_tc_HEG	0.348687	0.92153	0.0151579	1.02375		Pc_t_HEG	0.0123443	0.010043	0.142249	0.0142006			Pc_t_HEG+T05	0.000273158	9.19819e-05	0.0141835	9.15943e-05		P_tc_T05	0.976443	0.268348	0.015072		Pc_t_T05	0.0118495	0.395997
P_tc_HEG	2782.84	8798	75.25	6009.28			Pc_t_T01	1.83081	0.679258	58.9341	0.610896		P_tc_HEG	0.367639	1.1623	0.0144934	1.15741		Pc_t_HEG	0.0135848	0.00813134	0.0821009	0.013904			Pc_t_T01	0.000254873	9.45618e-05	0.012045	0.000124855		P_tc_T05	1.02671	0.278389	0.0156913		Pc_t_T05	0.0154377	0.116282
P_tc_HEG	2319.27	7921.98	75.84	4957.84			Pc_t_T05	2.55726	0.627416	81.5956	0.431172		P_tc_HEG	0.306397	1.04657	0.014607	0.954895		Pc_t_HEG	0.0121237	0.00758837	0.101848	0.0131625			Pc_t_T05	0.000374378	9.18525e-05	0.0175462	9.27184e-05		P_tc_T05	0.992079	0.238998	0.0152247		Pc_t_T05	0.0159281	0.116222
P_tc_HEG	2216.42	6621.36	72.89	4464.58									P_tc_HEG	0.29281	0.874744	0.0140388	0.859891		Pc_t_HEG	0.0134448	0.00734793	0.0925072	0.0133589									P_tc_T05	0.97511	0.29731	0.0151473		Pc_t_T05	0.0128801	0.0217081
P_tc_HEG	2533.28	8332.03	74.92	5879.2			Replicates						P_tc_HEG	0.33467	1.10074	0.0144298	1.13235		Pc_t_HEG	0.0121726	0.00698991	0.0872723	0.0126694									P_tc_T05	0.969002	0.228283	0.0154225		Pc_t_T05	0.0141933	0.237849
P_tc_HEG	2604.8	7430.39	80.11	5020.47		DNA	P_tc_HEG	63	63	63	63		P_tc_HEG	0.344119	0.981625	0.0154294	0.966958		Pc_t_HEG	0.0130894	0.00710088	0.0829117	0.0128042									P_tc_T05	1.02687	0.264356	0.0154397		Pc_t_T05	0.0192587	0.120841
P_tc_HEG	2590.84	7832.56	76.78	5402.36			P_tc_HEG+T01	63	63	63	63		P_tc_HEG	0.342274	1.03476	0.0147881	1.04051		Pc_t_HEG	0.00956737	0.00724752	0.210147	0.0123439									P_tc_T05	0.902165	0.266405	0.0164676		Pc_t_T05	0.0170686	0.02428
P_tc_HEG	2648.17	7509.31	82.77	5178.66			P_tc_HEG+T05	62	62	62	62		P_tc_HEG	0.349848	0.992051	0.0159417	0.997425		Pc_t_HEG	0.0113112	0.00750778	0.0974513	0.0127022									P_tc_T05	0.917056	0.267603	0.0157816		Pc_t_T05	0.0174287	0.118475
P_tc_HEG	2414.03	7921.42	72.11	5622.11			P_tc_T01	62	62	62	62		P_tc_HEG	0.318916	1.04649	0.0138886	1.08284		Pc_t_HEG	0.0119784	0.00775747	0.118364	0.0126636									P_tc_T05	0.96761	0.296941	0.0188825		Pc_t_T05	0.0136326	0.0223575
P_tc_HEG	2852.62	8132.47	80.14	5633.17			P_tc_T05	62	62	62	62		P_tc_HEG	0.376858	1.07438	0.0154352	1.08497		Pc_t_HEG	0.0122783	0.00850917	0.0927075	0.013567									P_tc_T05	1.03727	0.277063	0.0151301		Pc_t_T05	0.0157744	0.11299
P_tc_HEG	2745.7	7145.72	83.02	4648.33		RNA	Pc_t_HEG	63	63	63	63		P_tc_HEG	0.362733	0.944017	0.0159899	0.895282		Pc_t_HEG	0.0119229	0.00756987	0.171432	0.0131278									P_tc_T05	1.03782	0.309819	0.016115		Pc_t_T05	0.0157554	0.140091
P_tc_HEG	2608.84	8381.94	76.16	5425.52			Pc_t_HEG+T01	63	63	63	63		P_tc_HEG	0.344652	1.10733	0.0146686	1.04497		Pc_t_HEG	0.012051	0.00772048	0.0803366	0.0129853									P_tc_T05	1.03186	0.284924	0.0157515		Pc_t_T05	0.0167333	0.148578
P_tc_HEG	2052.5	7599.92	73.62	4857.7			Pc_t_HEG+T05	62	62	62	62		P_tc_HEG	0.271155	1.00402	0.0141794	0.935608		Pc_t_HEG	0.0115147	0.00731094	0.116962	0.0122958									P_tc_T05	1.20818	0.373485	0.0166547		Pc_t_T05	0.0128918	0.178647
P_tc_HEG	2209	7850.67	77.14	5308.97			Pc_t_T01	62	62	62	62		P_tc_HEG	0.29183	1.03715	0.0148574	1.02252		Pc_t_HEG	0.0110192	0.00697142	0.167212	0.0123324									P_tc_T05	0.975777	0.239913	0.0162483		Pc_t_T05	0.0146486	0.116306
P_tc_HEG	2408.2	7128.44	78.27	4687.16			Pc_t_T05	62	62	62	62		P_tc_HEG	0.318146	0.941734	0.015075	0.902761		Pc_t_HEG	0.0136403	0.00768084	0.100901	0.012941									P_tc_T05	1.05775	0.253601	0.0176202		Pc_t_T05	0.0115933	0.357024
P_tc_HEG	2453.34	7727.69	77.08	5039.5									P_tc_HEG	0.324109	1.0209	0.0148458	0.970623		Pc_t_HEG	0.0114869	0.00736114	0.13768	0.0124884									P_tc_T05	0.997011	0.217406	0.0145215		Pc_t_T05	0.0152913	0.0246864
P_tc_HEG	2851.77	8131.88	80.61	5758.78									P_tc_HEG	0.376746	1.0743	0.0155257	1.10916		Pc_t_HEG	0.0130234	0.00738228	0.07926	0.0124922									P_tc_T05	1.00538	0.286044	0.0158548		Pc_t_T05	0.0160921	0.117207
P_tc_HEG	2350.64	7747.59	82.17	5063.66									P_tc_HEG	0.310542	1.02353	0.0158262	0.975276		Pc_t_HEG	0.0124223	0.00773633	0.111205	0.0133069									P_tc_T05	0.917843	0.262817	0.0159257		Pc_t_T05	0.0123633	0.412269
P_tc_HEG	2156.77	7346.23	79.34	4571.36									P_tc_HEG	0.28493	0.970506	0.0152811	0.880458		Pc_t_HEG	0.0120735	0.00823174	0.0847145	0.0129429									P_tc_T05	0.989375	0.285673	0.017031		Pc_t_T05	0.0149985	0.240574
P_tc_HEG	2264.45	6364.38	89.69	4661.95									P_tc_HEG	0.299155	0.840795	0.0172746	0.897906		Pc_t_HEG	0.0145532	0.00728452	0.135673	0.0125519									P_tc_T05	1.07017	0.309795	0.0157386		Pc_t_T05	0.0143748	0.146239
P_tc_HEG	2658.05	8189.06	83.36	5734.14									P_tc_HEG	0.351154	1.08185	0.0160554	1.10441		Pc_t_HEG	0.0148729	0.00866506	0.0891309	0.0144606									P_tc_T05	1.10971	0.285948	0.0158698		Pc_t_T05	0.016401	0.370558
P_tc_HEG	2643.36	7907.95	76.11	5488.05									P_tc_HEG	0.349213	1.04471	0.014659	1.05701		Pc_t_HEG	0.0117023	0.00756062	0.0806487	0.0130431									P_tc_T05	0.930868	0.228771	0.0157752		Pc_t_T05	0.0175107	0.425188
P_tc_HEG	2354.23	8059.27	74.44	5277.06									P_tc_HEG	0.311016	1.06471	0.0143374	1.01638		Pc_t_HEG	0.0116943	0.00741662	0.0801132	0.0132029									P_tc_T05	1.01711	0.279079	0.0150785		Pc_t_T05	0.0129518	0.497826
P_tc_HEG	2441.33	7825.77	74.39	5698.05									P_tc_HEG	0.322523	1.03386	0.0143277	1.09746		Pc_t_HEG	0.014392	0.00792393	0.0963188	0.0131625									P_tc_T05	0.927912	0.250044	0.0166181		Pc_t_T05	0.0178899	0.13235
P_tc_HEG	2869.48	6818.83	87.64	4707.59									P_tc_HEG	0.379085	0.900832	0.0168797	0.906696		Pc_t_HEG	0.00993859	0.00743512	0.217027	0.0124229									P_tc_T05	0.940889	0.272857	0.0186245		Pc_t_T05	0.0133252	0.527095
P_tc_HEG	2622.05	8163.56	76.03	6089.84									P_tc_HEG	0.346398	1.07848	0.0146436	1.17292		Pc_t_HEG	0.0120299	0.00728848	0.102731	0.0128351									P_tc_T05	0.905475	0.229369	0.0148032		Pc_t_T05	0.0170759	0.077203
P_tc_HEG	2582.55	7939.42	80.92	5281.89									P_tc_HEG	0.341179	1.04887	0.0155854	1.01731		Pc_t_HEG	0.0118264	0.00759233	0.124425	0.0124017									P_tc_T05	1.00188	0.245782	0.0150634		Pc_t_T05	0.0171154	0.0954597
P_tc_HEG	2412.41	7473.73	79.47	4799.75									P_tc_HEG	0.318702	0.98735	0.0153062	0.924446		Pc_t_HEG	0.0114935	0.00713127	0.0964094	0.0129622									P_tc_T05	1.10855	0.171908	0.0142119		Pc_t_T05	0.0175078	0.13799
P_tc_HEG	2410.12	7888.5	74.55	5544.02									P_tc_HEG	0.3184	1.04215	0.0143586	1.06779		Pc_t_HEG	0.011977	0.00741002	0.207202	0.0130739									P_tc_T05	0.941933	0.266661	0.015272		Pc_t_T05	0.013798	0.300176
P_tc_HEG	2640.27	6959.31	84.58	4684.52									P_tc_HEG	0.348805	0.919391	0.0162904	0.902253		Pc_t_HEG	0.0125425	0.00913141	0.157318	0.0138135									P_tc_T05	1.03226	0.27531	0.0155408		Pc_t_T05	0.0158198	0.145402
P_tc_HEG	2655.73	8384.41	80.17	5951.22									P_tc_HEG	0.350847	1.10766	0.015441	1.14622		Pc_t_HEG	0.0159958	0.00859768	0.0950188	0.0140658
P_tc_HEG+T01	2213.38	7126.84	81.33	4462.45									P_tc_HEG+T01	0.309205	0.995605	0.0164009	0.899891		Pc_t_HEG+T01	0.0143721	0.00783985	0.0909984	0.0134768
P_tc_HEG+T01	2098.62	5977.69	92.73	4391.67									P_tc_HEG+T01	0.293173	0.835071	0.0186998	0.885617		Pc_t_HEG+T01	0.0111102	0.00773368	0.0236848	0.0132268
P_tc_HEG+T01	2508.92	8292.33	81.86	5688.92									P_tc_HEG+T01	0.350491	1.15842	0.0165078	1.14722		Pc_t_HEG+T01	0.0158012	0.00993811	0.267712	0.0152797
P_tc_HEG+T01	2450.52	7829.78	77.05	5276.53									P_tc_HEG+T01	0.342333	1.0938	0.0155378	1.06406		Pc_t_HEG+T01	0.0190953	0.0111339	0.100628	0.0149288
P_tc_HEG+T01	2512.05	5056.88	86.55	3835.34									P_tc_HEG+T01	0.350928	0.706436	0.0174535	0.773429		Pc_t_HEG+T01	0.0124247	0.00793065	0.0925068	0.0141221
P_tc_HEG+T01	2377.03	8348.55	75.45	5735.05									P_tc_HEG+T01	0.332066	1.16628	0.0152151	1.15652		Pc_t_HEG+T01	0.0134375	0.0076303	0.110412	0.0132752
P_tc_HEG+T01	2289.08	6250.42	86.86	4470.25									P_tc_HEG+T01	0.31978	0.873171	0.0175161	0.901464		Pc_t_HEG+T01	0.0106911	0.00764148	0.479903	0.0129384
P_tc_HEG+T01	2604.61	8203.28	78.45	5399.91									P_tc_HEG+T01	0.363859	1.14598	0.0158201	1.08894		Pc_t_HEG+T01	0.012665	0.00784683	0.159227	0.0134426
P_tc_HEG+T01	2270.89	7067.53	79.45	4983.47									P_tc_HEG+T01	0.317239	0.98732	0.0160218	1.00496		Pc_t_HEG+T01	0.0123102	0.00730341	0.127912	0.0133861
P_tc_HEG+T01	2666.16	8242.8	76.42	5667.05									P_tc_HEG+T01	0.372457	1.1515	0.0154107	1.14281		Pc_t_HEG+T01	0.0146403	0.00965173	0.176455	0.0141484
P_tc_HEG+T01	2133.27	7270.22	77.06	5123.28									P_tc_HEG+T01	0.298013	1.01563	0.0155398	1.03315		Pc_t_HEG+T01	0.012577	0.00765265	0.0832164	0.0132308
P_tc_HEG+T01	1775.38	8045.08	73.06	5697.55									P_tc_HEG+T01	0.248017	1.12388	0.0147332	1.14896		Pc_t_HEG+T01	0.0168615	0.00946733	0.0902099	0.0145255
P_tc_HEG+T01	1652.83	6390.53	78.44	4092.28									P_tc_HEG+T01	0.230897	0.892744	0.0158181	0.825243		Pc_t_HEG+T01	0.0132601	0.00826174	0.125044	0.014592
P_tc_HEG+T01	3040.06	7943.66	98.92	5548.38									P_tc_HEG+T01	0.42469	1.10971	0.0199481	1.11888		Pc_t_HEG+T01	0.0143428	0.00830923	0.107242	0.0135736
P_tc_HEG+T01	2478.39	7992.5	81.38	5683.11									P_tc_HEG+T01	0.346226	1.11654	0.016411	1.14605		Pc_t_HEG+T01	0.0186692	0.00928153	0.152319	0.0161206
P_tc_HEG+T01	2541.5	7660.73	76.09	6052.77									P_tc_HEG+T01	0.355042	1.07019	0.0153442	1.22059		Pc_t_HEG+T01	0.0130687	0.00759398	0.0819419	0.013376
P_tc_HEG+T01	2475.66	7009.27	82.14	5190.36									P_tc_HEG+T01	0.345845	0.979181	0.0165642	1.04668		Pc_t_HEG+T01	0.013953	0.00788036	0.112179	0.0136523
P_tc_HEG+T01	1732.92	6574.67	73.22	4155.42									P_tc_HEG+T01	0.242085	0.918468	0.0147654	0.837975		Pc_t_HEG+T01	0.0118324	0.00770574	0.164096	0.0132873
P_tc_HEG+T01	2023.22	6818.73	78.31	4690.11									P_tc_HEG+T01	0.28264	0.952563	0.0157919	0.9458		Pc_t_HEG+T01	0.0141961	0.00825336	0.101315	0.0133256
P_tc_HEG+T01	1989.7	7497.73	74.27	5092.28									P_tc_HEG+T01	0.277957	1.04742	0.0149772	1.0269		Pc_t_HEG+T01	0.0141165	0.00935278	0.114401	0.0142996
P_tc_HEG+T01	2370.28	7705.58	78.08	4867.77									P_tc_HEG+T01	0.331123	1.07645	0.0157455	0.981627		Pc_t_HEG+T01	0.0126776	0.00802844	0.134653	0.0130574
P_tc_HEG+T01	2430.77	7366.52	75.77	4747.5									P_tc_HEG+T01	0.339574	1.02909	0.0152797	0.957373		Pc_t_HEG+T01	0.0143498	0.00902589	0.125716	0.0159431
P_tc_HEG+T01	2518.38	6385.11	92.11	4775.05									P_tc_HEG+T01	0.351813	0.891987	0.0185748	0.962929		Pc_t_HEG+T01	0.0133998	0.00773647	0.112195	0.0130292
P_tc_HEG+T01	2272.56	5879.83	90.56	4755.66									P_tc_HEG+T01	0.317472	0.8214	0.0182622	0.959019		Pc_t_HEG+T01	0.0125561	0.00743473	0.110122	0.0133155
P_tc_HEG+T01	2202.45	7644.58	74.77	4845.22									P_tc_HEG+T01	0.307678	1.06793	0.015078	0.977079		Pc_t_HEG+T01	0.0147451	0.0132629	0.110946	0.0157112
P_tc_HEG+T01	2223.53	5780.59	86.69	4097.05									P_tc_HEG+T01	0.310623	0.807537	0.0174818	0.826205		Pc_t_HEG+T01	0.0138608	0.00842099	0.243083	0.0135777
P_tc_HEG+T01	2501.58	8190.33	84.67	6185.91									P_tc_HEG+T01	0.349466	1.14417	0.0170744	1.24744		Pc_t_HEG+T01	0.015709	0.00883171	0.104015	0.0155398
P_tc_HEG+T01	2640.95	7646.12	83.86	5643									P_tc_HEG+T01	0.368935	1.06815	0.0169111	1.13796		Pc_t_HEG+T01	0.0191777	0.00929271	0.121757	0.015568
P_tc_HEG+T01	1799.08	5852.02	76.92	4384.31									P_tc_HEG+T01	0.251328	0.817515	0.0155116	0.884133		Pc_t_HEG+T01	0.0133845	0.00856349	0.273947	0.0138237
P_tc_HEG+T01	1947.2	6828.97	72.69	4670.81									P_tc_HEG+T01	0.27202	0.953993	0.0146586	0.941908		Pc_t_HEG+T01	0.01314	0.00781191	0.167584	0.0138822
P_tc_HEG+T01	3205.95	8038.86	83.17	5483.47									P_tc_HEG+T01	0.447865	1.12301	0.0167719	1.10579		Pc_t_HEG+T01	0.014611	0.00757861	0.102184	0.0131764
P_tc_HEG+T01	2031.7	7766.95	70.12	5086.86									P_tc_HEG+T01	0.283824	1.08503	0.0141403	1.02581		Pc_t_HEG+T01	0.0145006	0.00806756	0.097036	0.0141
P_tc_HEG+T01	2627.95	8783.17	74.48	6491.41									P_tc_HEG+T01	0.367119	1.22699	0.0150195	1.30905		Pc_t_HEG+T01	0.0132098	0.007587	0.102682	0.0136724
P_tc_HEG+T01	1932.02	6290.19	73.64	4733.45									P_tc_HEG+T01	0.269899	0.878727	0.0148501	0.95454		Pc_t_HEG+T01	0.0106324	0.00797955	0.0210269	0.0131622
P_tc_HEG+T01	2260.62	7847.17	73.72	5076.84									P_tc_HEG+T01	0.315804	1.09623	0.0148663	1.02379		Pc_t_HEG+T01	0.0145062	0.0086962	0.106812	0.0142452
P_tc_HEG+T01	2379.7	7508.75	74.44	5171.55									P_tc_HEG+T01	0.332439	1.04896	0.0150115	1.04289		Pc_t_HEG+T01	0.0162622	0.00958468	0.109908	0.015566
P_tc_HEG+T01	2381.06	6390.94	95.03	4395.53									P_tc_HEG+T01	0.332629	0.892801	0.0191636	0.886396		Pc_t_HEG+T01	0.0129989	0.00779096	0.0621007	0.0140495
P_tc_HEG+T01	2519.56	5699.66	95.75	4220.53									P_tc_HEG+T01	0.351977	0.796231	0.0193088	0.851105		Pc_t_HEG+T01	0.0121467	0.00780353	0.261029	0.0137087
P_tc_HEG+T01	2273.66	6582.28	72.77	5023.52									P_tc_HEG+T01	0.317626	0.919531	0.0146747	1.01304		Pc_t_HEG+T01	0.0135158	0.00923264	0.306841	0.0152292
P_tc_HEG+T01	2403.31	5937.88	92.91	4233.77									P_tc_HEG+T01	0.335738	0.82951	0.0187361	0.853775		Pc_t_HEG+T01	0.014516	0.00840423	0.0234327	0.0137793
P_tc_HEG+T01	2198.7	7376.98	74.94	4612.25									P_tc_HEG+T01	0.307154	1.03055	0.0151123	0.930099		Pc_t_HEG+T01	0.0127893	0.0080005	0.0905063	0.0138479
P_tc_HEG+T01	1942.66	6200.05	76.08	4409.81									P_tc_HEG+T01	0.271386	0.866134	0.0153422	0.889275		Pc_t_HEG+T01	0.0133132	0.00829946	0.126714	0.0134224
P_tc_HEG+T01	2528.14	6733.61	81.98	4680.52									P_tc_HEG+T01	0.353176	0.940672	0.016532	0.943866		Pc_t_HEG+T01	0.0121998	0.00795161	0.149709	0.013249
P_tc_HEG+T01	1984.03	6894.81	72.06	5186.23									P_tc_HEG+T01	0.277165	0.963191	0.0145315	1.04585		Pc_t_HEG+T01	0.013763	0.00810667	0.103558	0.0136361
P_tc_HEG+T01	2026.12	7467.06	73.22	4968.12									P_tc_HEG+T01	0.283045	1.04313	0.0147654	1.00186		Pc_t_HEG+T01	0.0138385	0.00896861	0.110475	0.0139366
P_tc_HEG+T01	1546.48	7046.58	68.61	4774.02									P_tc_HEG+T01	0.21604	0.984393	0.0138358	0.962721		Pc_t_HEG+T01	0.0121342	0.0080955	0.206883	0.0132369
P_tc_HEG+T01	1827.17	6556.72	79.98	4497.05									P_tc_HEG+T01	0.255252	0.91596	0.0161286	0.906868		Pc_t_HEG+T01	0.0131973	0.00789713	0.0911738	0.0139911
P_tc_HEG+T01	2119.61	7084.12	77.48	4452.02									P_tc_HEG+T01	0.296105	0.989637	0.0156245	0.897787		Pc_t_HEG+T01	0.0147339	0.0118129	0.13034	0.0159935
P_tc_HEG+T01	1879.94	7768.28	69.38	5063.38									P_tc_HEG+T01	0.262624	1.08521	0.0139911	1.02107		Pc_t_HEG+T01	0.0115628	0.00743053	0.178234	0.0132127
P_tc_HEG+T01	2179.34	6515.92	80.09	4677.67									P_tc_HEG+T01	0.304449	0.910261	0.0161508	0.943292		Pc_t_HEG+T01	0.0126161	0.00794323	0.184987	0.0134446
P_tc_HEG+T01	2112.89	7378.98	79.12	4453.98									P_tc_HEG+T01	0.295166	1.03083	0.0159552	0.898183		Pc_t_HEG+T01	0.0146208	0.00924381	0.12959	0.0139931
P_tc_HEG+T01	2469.7	7634.25	76.95	4864.12									P_tc_HEG+T01	0.345012	1.06649	0.0155176	0.980891		Pc_t_HEG+T01	0.0127893	0.00871157	0.165814	0.0147937
P_tc_HEG+T01	1878.83	6931.45	71.86	4528.39									P_tc_HEG+T01	0.262469	0.968309	0.0144912	0.913188		Pc_t_HEG+T01	0.0163977	0.00929411	0.100432	0.0148622
P_tc_HEG+T01	2425.73	8449.98	73	5907.5									P_tc_HEG+T01	0.33887	1.18044	0.0147211	1.1913		Pc_t_HEG+T01	0.0120378	0.00785103	0.121013	0.0135514
P_tc_HEG+T01	2325.19	6896.53	75.19	4919.31									P_tc_HEG+T01	0.324824	0.963431	0.0151627	0.99202		Pc_t_HEG+T01	0.0131316	0.00817932	0.105703	0.0148461
P_tc_HEG+T01	2556.41	6687.67	76.78	5017.33									P_tc_HEG+T01	0.357125	0.934254	0.0154833	1.01179		Pc_t_HEG+T01	0.0132937	0.00774066	0.128192	0.0129445
P_tc_HEG+T01	2504.94	7689.86	83.42	4840.91									P_tc_HEG+T01	0.349935	1.07426	0.0168223	0.97621		Pc_t_HEG+T01	0.0131051	0.00769037	0.146628	0.0134486
P_tc_HEG+T01	2548.19	7522.77	79.22	4979.45									P_tc_HEG+T01	0.355977	1.05092	0.0159754	1.00415		Pc_t_HEG+T01	0.0110166	0.00826593	0.45529	0.0134063
P_tc_HEG+T01	2040.8	7544.19	72.67	5354.61									P_tc_HEG+T01	0.285096	1.05391	0.0146545	1.0798		Pc_t_HEG+T01	0.0146138	0.00861098	0.142169	0.0135877
P_tc_HEG+T01	1772.03	6954.98	79.27	4780.23									P_tc_HEG+T01	0.247549	0.971597	0.0159855	0.963974		Pc_t_HEG+T01	0.0136876	0.00822542	0.0235557	0.0133558
P_tc_HEG+T01	2604.3	8890.34	78.89	5774.08									P_tc_HEG+T01	0.363815	1.24196	0.0159088	1.16439		Pc_t_HEG+T01	0.0162832	0.00906081	0.107282	0.0149126
P_tc_HEG+T01	1999.2	6799.31	77.16	4943.28									P_tc_HEG+T01	0.279284	0.94985	0.01556	0.996854		Pc_t_HEG+T01	0.0135437	0.00951203	0.117319	0.0146263
P_tc_HEG+T01	2398.25	6223.77	94.62	4599.8									P_tc_HEG+T01	0.335031	0.869448	0.0190809	0.927588		Pc_t_HEG+T01	0.0133831	0.0078147	0.13151	0.0132913
P_tc_HEG+T05	1796.69	6309.67	80.42	4375.78									P_tc_HEG+T05	0.264486	0.928828	0.0173174	0.942265		Pc_t_HEG+T05	0.0133193	0.00854537	0.0215703	0.0146537
P_tc_HEG+T05	1740.17	5832.67	85.66	4178.3									P_tc_HEG+T05	0.256165	0.85861	0.0184457	0.899741		Pc_t_HEG+T05	0.0194313	0.00936826	0.104296	0.0155301
P_tc_HEG+T05	1955.98	7799.09	73.45	4901.45									P_tc_HEG+T05	0.287934	1.14808	0.0158165	1.05546		Pc_t_HEG+T05	0.017026	0.00841141	0.0926292	0.0144857
P_tc_HEG+T05	1586.25	6365.42	71.08	4522.17									P_tc_HEG+T05	0.233507	0.937035	0.0153061	0.973789		Pc_t_HEG+T05	0.0165004	0.00774898	0.10817	0.0144383
P_tc_HEG+T05	1673.34	7418.59	69.83	4466.78									P_tc_HEG+T05	0.246328	1.09207	0.015037	0.961861		Pc_t_HEG+T05	0.0132236	0.00836136	0.385745	0.0142316
P_tc_HEG+T05	2322.7	7041.45	72.88	4741.97									P_tc_HEG+T05	0.341918	1.03655	0.0156937	1.02112		Pc_t_HEG+T05	0.0185525	0.010434	0.176348	0.0177244
P_tc_HEG+T05	2392.67	7803.53	74.11	5050.23									P_tc_HEG+T05	0.352218	1.14873	0.0159586	1.0875		Pc_t_HEG+T05	0.0148429	0.00805223	0.166539	0.0147742
P_tc_HEG+T05	1846.39	6419.2	74.08	4461.97									P_tc_HEG+T05	0.271802	0.944952	0.0159521	0.960825		Pc_t_HEG+T05	0.0173498	0.00840258	0.175719	0.0142058
P_tc_HEG+T05	1430.06	6249.89	74.78	4017.62									P_tc_HEG+T05	0.210515	0.920028	0.0161029	0.86514		Pc_t_HEG+T05	0.0179872	0.0105179	0.116861	0.0150542
P_tc_HEG+T05	1809.36	6126.7	81.92	3961.77									P_tc_HEG+T05	0.266351	0.901894	0.0176404	0.853114		Pc_t_HEG+T05	0.0143969	0.00818177	0.231355	0.0149616
P_tc_HEG+T05	2028.67	7690.64	73.86	6041.34									P_tc_HEG+T05	0.298635	1.13212	0.0159048	1.30092		Pc_t_HEG+T05	0.0164784	0.00788736	0.13875	0.0140744
P_tc_HEG+T05	1888.05	6861.94	71.89	4644									P_tc_HEG+T05	0.277934	1.01013	0.0154805	1.00002		Pc_t_HEG+T05	0.0167492	0.00860278	0.260462	0.0147764
P_tc_HEG+T05	2035.03	5486.89	90.45	3998.98									P_tc_HEG+T05	0.299571	0.807709	0.0194772	0.861127		Pc_t_HEG+T05	0.013939	0.00897227	0.409002	0.0145955
P_tc_HEG+T05	1998.91	5955.62	72.55	3929.28									P_tc_HEG+T05	0.294254	0.87671	0.0156227	0.846118		Pc_t_HEG+T05	0.0162266	0.00872202	0.0216586	0.0142251
P_tc_HEG+T05	1669.97	6732.03	74.25	4727.56									P_tc_HEG+T05	0.245831	0.991003	0.0159887	1.01802		Pc_t_HEG+T05	0.0152448	0.00794035	0.171858	0.0145697
P_tc_HEG+T05	1738.08	6978.95	79.58	5168.36									P_tc_HEG+T05	0.255858	1.02735	0.0171365	1.11294		Pc_t_HEG+T05	0.013069	0.00797421	0.29486	0.0143802
P_tc_HEG+T05	1659.33	7164.88	71.08	4822.59									P_tc_HEG+T05	0.244265	1.05472	0.0153061	1.03848		Pc_t_HEG+T05	0.0136078	0.00806253	0.300967	0.0143005
P_tc_HEG+T05	2176.69	8223.19	70.09	5815.25									P_tc_HEG+T05	0.320424	1.21051	0.0150929	1.25224		Pc_t_HEG+T05	0.0174529	0.00808903	0.0234114	0.0145891
P_tc_HEG+T05	1762.62	7992.56	72.86	5310.84									P_tc_HEG+T05	0.25947	1.17656	0.0156894	1.14362		Pc_t_HEG+T05	0.0172321	0.00845558	0.206749	0.0146903
P_tc_HEG+T05	1600.86	6522.44	71.34	4030.44									P_tc_HEG+T05	0.235658	0.960149	0.0153621	0.867901		Pc_t_HEG+T05	0.020057	0.00929171	0.169743	0.0154633
P_tc_HEG+T05	1757.28	6691.89	77.16	4767									P_tc_HEG+T05	0.258684	0.985094	0.0166154	1.02651		Pc_t_HEG+T05	0.0157806	0.00826715	0.0980815	0.0147333
P_tc_HEG+T05	1952.61	7505.47	82.05	5245.59									P_tc_HEG+T05	0.287438	1.10486	0.0176684	1.12957		Pc_t_HEG+T05	0.0154435	0.00780934	0.17492	0.0142058
P_tc_HEG+T05	1874.69	7111.09	79.94	4957.97									P_tc_HEG+T05	0.275968	1.0468	0.017214	1.06763		Pc_t_HEG+T05	0.0147825	0.00804781	0.0240768	0.0141519
P_tc_HEG+T05	1693.31	7361.84	69.64	4524.44									P_tc_HEG+T05	0.249267	1.08372	0.014996	0.974277		Pc_t_HEG+T05	0.0186099	0.0102589	0.379877	0.0163893
P_tc_HEG+T05	1778.62	6543.2	72.92	4682.61									P_tc_HEG+T05	0.261825	0.963205	0.0157023	1.00834		Pc_t_HEG+T05	0.0177296	0.00841877	0.129249	0.0147075
P_tc_HEG+T05	1718.53	7271.28	71.75	5093.88									P_tc_HEG+T05	0.25298	1.07038	0.0154504	1.0969		Pc_t_HEG+T05	0.0164946	0.00797274	0.139411	0.0143737
P_tc_HEG+T05	2057.31	7814.09	74.08	4771.22									P_tc_HEG+T05	0.302851	1.15029	0.0159521	1.02742		Pc_t_HEG+T05	0.0167742	0.00800659	0.132621	0.0142704
P_tc_HEG+T05	1939.86	7379.92	72.38	4724.77									P_tc_HEG+T05	0.285561	1.08638	0.0155861	1.01742		Pc_t_HEG+T05	0.0158498	0.0085174	0.0215595	0.0147936
P_tc_HEG+T05	2095.53	7006.89	76.78	4635.62									P_tc_HEG+T05	0.308477	1.03146	0.0165335	0.998218		Pc_t_HEG+T05	0.0161015	0.00853065	0.194582	0.0138655
P_tc_HEG+T05	1913.52	7712.91	75.03	5271.97									P_tc_HEG+T05	0.281684	1.1354	0.0161567	1.13525		Pc_t_HEG+T05	0.0166138	0.00777842	0.139489	0.0139495
P_tc_HEG+T05	2123.67	7257.16	79.25	5175.84									P_tc_HEG+T05	0.312619	1.06831	0.0170654	1.11455		Pc_t_HEG+T05	0.0165844	0.00868522	0.189203	0.0153556
P_tc_HEG+T05	1445	5838.47	74.53	4244.14									P_tc_HEG+T05	0.212714	0.859464	0.016049	0.913918		Pc_t_HEG+T05	0.0156614	0.00802279	0.175142	0.0139603
P_tc_HEG+T05	2046.69	6083.89	92.67	4129.52									P_tc_HEG+T05	0.301287	0.895592	0.0199552	0.889237		Pc_t_HEG+T05	0.0172571	0.00835695	0.114755	0.015108
P_tc_HEG+T05	1635.95	6656.83	71.95	3966.92									P_tc_HEG+T05	0.240823	0.979933	0.0154935	0.854223		Pc_t_HEG+T05	0.0153625	0.00819502	0.0231745	0.0150262
P_tc_HEG+T05	1800.08	6968.02	70.73	4422.55									P_tc_HEG+T05	0.264985	1.02574	0.0152308	0.952337		Pc_t_HEG+T05	0.0161368	0.00809197	0.0994683	0.01435
P_tc_HEG+T05	2348.81	7015.92	76.08	4737.41									P_tc_HEG+T05	0.345761	1.03279	0.0163828	1.02014		Pc_t_HEG+T05	0.0192179	0.00895166	0.114798	0.015599
P_tc_HEG+T05	1567.88	6153.66	73.69	3729.17									P_tc_HEG+T05	0.230803	0.905862	0.0158682	0.803027		Pc_t_HEG+T05	0.0150078	0.00787116	0.172545	0.0142165
P_tc_HEG+T05	1507.23	5524.83	74.09	4554.17									P_tc_HEG+T05	0.221875	0.813294	0.0159543	0.980679		Pc_t_HEG+T05	0.0163768	0.00816999	0.0192834	0.0143543
P_tc_HEG+T05	1639.38	7144.47	69.5	4428.3									P_tc_HEG+T05	0.241328	1.05172	0.0149659	0.953575		Pc_t_HEG+T05	0.0148503	0.00902821	0.437736	0.0147333
P_tc_HEG+T05	2098.16	5554.69	88.39	4131.67									P_tc_HEG+T05	0.308864	0.81769	0.0190336	0.8897		Pc_t_HEG+T05	0.01257	0.00811258	0.435266	0.0143436
P_tc_HEG+T05	1806.41	7106.7	77.22	4580.95									P_tc_HEG+T05	0.265916	1.04616	0.0166283	0.986446		Pc_t_HEG+T05	0.016842	0.00811406	0.0217921	0.0144039
P_tc_HEG+T05	1744.23	7221.7	73.67	4607.97									P_tc_HEG+T05	0.256763	1.06309	0.0158638	0.992264		Pc_t_HEG+T05	0.0162693	0.00789324	0.0844528	0.0143436
P_tc_HEG+T05	1976.17	6036.33	90.53	4446.64									P_tc_HEG+T05	0.290906	0.888591	0.0194944	0.957524		Pc_t_HEG+T05	0.0173866	0.00810522	0.263824	0.0136782
P_tc_HEG+T05	1962.77	7303.39	77.03	4870.95									P_tc_HEG+T05	0.288934	1.07511	0.0165874	1.04889		Pc_t_HEG+T05	0.0223711	0.0101367	0.1121	0.0155753
P_tc_HEG+T05	1991	6924.12	72.91	4656.36									P_tc_HEG+T05	0.293089	1.01928	0.0157002	1.00268		Pc_t_HEG+T05	0.0186291	0.00907385	0.2953	0.0152781
P_tc_HEG+T05	2082.64	6256.66	83.95	4547.12									P_tc_HEG+T05	0.306579	0.921025	0.0180775	0.979161		Pc_t_HEG+T05	0.0157909	0.00841877	0.2841	0.0138397
P_tc_HEG+T05	1928.33	7225.45	71.5	5099.64									P_tc_HEG+T05	0.283864	1.06364	0.0153966	1.09814		Pc_t_HEG+T05	0.016393	0.00816705	0.150893	0.0142725
P_tc_HEG+T05	1603.61	6732.28	71.33	4757.58									P_tc_HEG+T05	0.236063	0.991039	0.01536	1.02448		Pc_t_HEG+T05	0.0244334	0.0103369	0.122031	0.0162881
P_tc_HEG+T05	2050.2	7891.16	73.58	4995.55									P_tc_HEG+T05	0.301804	1.16163	0.0158445	1.07572		Pc_t_HEG+T05	0.0165682	0.00830395	0.103032	0.0149659
P_tc_HEG+T05	1541.75	6489.06	72.72	4456.56									P_tc_HEG+T05	0.226957	0.955236	0.0156593	0.95966		Pc_t_HEG+T05	0.0182095	0.00993206	0.320875	0.0162342
P_tc_HEG+T05	1985.28	7325.94	71.61	5354.39									P_tc_HEG+T05	0.292247	1.07843	0.0154203	1.153		Pc_t_HEG+T05	0.0170731	0.008354	0.134357	0.0156485
P_tc_HEG+T05	1834.91	6759.19	74.95	4637.31									P_tc_HEG+T05	0.270112	0.995001	0.0161395	0.998582		Pc_t_HEG+T05	0.0163886	0.00780198	0.167932	0.0147613
P_tc_HEG+T05	2198.78	5268.73	85.62	4017.47									P_tc_HEG+T05	0.323676	0.775594	0.0184371	0.865108		Pc_t_HEG+T05	0.017762	0.00811406	0.11424	0.0154073
P_tc_HEG+T05	1748.98	6049.36	80.28	4721.48									P_tc_HEG+T05	0.257462	0.890509	0.0172872	1.01671		Pc_t_HEG+T05	0.0157438	0.0083908	0.0230841	0.0141627
P_tc_HEG+T05	1895.34	6148.14	75.22	4412.16									P_tc_HEG+T05	0.279007	0.90505	0.0161976	0.950099		Pc_t_HEG+T05	0.0199907	0.00918425	0.128853	0.0158229
P_tc_HEG+T05	2068.78	6999.62	72.05	4948.19									P_tc_HEG+T05	0.304539	1.03039	0.015515	1.06553		Pc_t_HEG+T05	0.0150019	0.00781081	0.168736	0.0143909
P_tc_HEG+T05	1960.88	6281.7	79.41	4240.2									P_tc_HEG+T05	0.288655	0.924711	0.0170999	0.91307		Pc_t_HEG+T05	0.014787	0.00878238	0.47236	0.0144232
P_tc_HEG+T05	2310.17	7537.88	77.67	5619.28									P_tc_HEG+T05	0.340073	1.10963	0.0167252	1.21004		Pc_t_HEG+T05	0.020319	0.0099409	0.11188	0.0153901
P_tc_HEG+T05	2134.03	5912.52	82.8	3849.86									P_tc_HEG+T05	0.314144	0.870365	0.0178299	0.829016		Pc_t_HEG+T05	0.0166226	0.00848796	0.0238722	0.0141476
P_tc_HEG+T05	2154.61	6896.23	75.73	4821.08									P_tc_HEG+T05	0.317174	1.01517	0.0163074	1.03815		Pc_t_HEG+T05	0.0167213	0.00816116	0.160527	0.0143027
P_tc_HEG+T05	1883.52	6736.48	75.14	4647.59									P_tc_HEG+T05	0.277268	0.991658	0.0161804	1.0008		Pc_t_HEG+T05	0.0190103	0.00910918	0.144642	0.0150972
P_tc_HEG+T05	1769.16	6500.84	69.22	4271.62									P_tc_HEG+T05	0.260433	0.95697	0.0149056	0.919836		Pc_t_HEG+T05	0.0204162	0.00951547	0.164403	0.0153255
P_tc_T01	2288.31	7666.23	75.14	4886.78									P_tc_T01	0.318563	1.06724	0.0153572	0.998763		Pc_t_T01	0.0110744	0.00774861	0.278025	0.0133358
P_tc_T01	2365.34	6897.92	82.66	4473.91									P_tc_T01	0.329287	0.960282	0.0168941	0.91438		Pc_t_T01	0.0174741	0.00838482	0.0941847	0.0148462
P_tc_T01	2173.55	8356.11	72.55	5379.86									P_tc_T01	0.302587	1.16328	0.0148278	1.09954		Pc_t_T01	0.0145589	0.00883309	0.0221405	0.0140634
P_tc_T01	2223.77	7413.42	85.95	5036.86									P_tc_T01	0.309578	1.03205	0.0175665	1.02944		Pc_t_T01	0.0119556	0.00770963	0.187509	0.013669
P_tc_T01	2064.55	7471.47	73.55	5329.19									P_tc_T01	0.287413	1.04013	0.0150322	1.08918		Pc_t_T01	0.0135956	0.00792681	0.0924188	0.013252
P_tc_T01	2378.95	7403.61	75.56	5016.23									P_tc_T01	0.331182	1.03068	0.015443	1.02522		Pc_t_T01	0.0113431	0.00790453	0.120499	0.0138856
P_tc_T01	2223.47	7313.14	85.06	4524.2									P_tc_T01	0.309537	1.01809	0.0173846	0.924658		Pc_t_T01	0.0131974	0.00767205	0.111755	0.0134053
P_tc_T01	2448.86	8267.94	74.34	5052.64									P_tc_T01	0.340914	1.15101	0.0151936	1.03266		Pc_t_T01	0.0138545	0.00772356	0.161269	0.0142004
P_tc_T01	2886.77	8041.83	80.23	5009.22									P_tc_T01	0.401877	1.11953	0.0163975	1.02379		Pc_t_T01	0.0147148	0.00751056	0.079641	0.0138877
P_tc_T01	2238.98	6819.34	76.25	4484.14									P_tc_T01	0.311696	0.949343	0.015584	0.916471		Pc_t_T01	0.0134536	0.0078391	0.1174	0.0135586
P_tc_T01	2055.81	6293.7	72.48	4274.5									P_tc_T01	0.286196	0.876167	0.0148135	0.873625		Pc_t_T01	0.013519	0.00823586	0.0223449	0.0139715
P_tc_T01	2158.7	7552.84	72.48	4736.73									P_tc_T01	0.30052	1.05146	0.0148135	0.968095		Pc_t_T01	0.015468	0.00733237	0.110973	0.0143026
P_tc_T01	2330.67	7288.03	74.69	4984.94									P_tc_T01	0.32446	1.01459	0.0152652	1.01882		Pc_t_T01	0.0133881	0.00750638	0.0584855	0.0137344
P_tc_T01	2363.05	6772.09	76.03	4985.64									P_tc_T01	0.328968	0.942765	0.0155391	1.01897		Pc_t_T01	0.0124359	0.00750221	0.124173	0.0127697
P_tc_T01	2023.05	6495.06	74.09	4388.77									P_tc_T01	0.281636	0.904199	0.0151426	0.896979		Pc_t_T01	0.0107166	0.00769989	0.271072	0.0134155
P_tc_T01	2040.14	7970.62	67.97	5493.02									P_tc_T01	0.284015	1.10962	0.0138917	1.12267		Pc_t_T01	0.0146787	0.00810639	0.105178	0.0139388
P_tc_T01	2304.78	7224.5	73.2	4712									P_tc_T01	0.320856	1.00575	0.0149607	0.963041		Pc_t_T01	0.0157701	0.00869387	0.100357	0.0153469
P_tc_T01	2325.48	7811.03	79.45	5049.22									P_tc_T01	0.323738	1.0874	0.016238	1.03196		Pc_t_T01	0.0128605	0.00884701	0.222957	0.0150731
P_tc_T01	2193.56	5782.33	90.77	4477.34									P_tc_T01	0.305373	0.804977	0.0185516	0.915081		Pc_t_T01	0.0133533	0.00779595	0.0833239	0.0137058
P_tc_T01	2136.8	7589.5	77.88	5286.2									P_tc_T01	0.297471	1.05656	0.0159172	1.0804		Pc_t_T01	0.0145255	0.00766926	0.0871172	0.0139755
P_tc_T01	2131.12	6538.3	70.77	4772.69									P_tc_T01	0.29668	0.910218	0.014464	0.975445		Pc_t_T01	0.0124443	0.00747576	0.0813148	0.0133542
P_tc_T01	2544.42	7143.55	81.39	5123.25									P_tc_T01	0.354217	0.994477	0.0166345	1.04709		Pc_t_T01	0.0124359	0.00747576	0.107976	0.0135055
P_tc_T01	2203.02	7490.23	73.48	4662.86									P_tc_T01	0.30669	1.04274	0.0150179	0.952998		Pc_t_T01	0.0105329	0.00729199	0.247903	0.0132888
P_tc_T01	2824.19	7257.03	24766.7	4759.98									P_tc_T01	0.393165	1.01028	5.06184	0.972847		Pc_t_T01	0.0161181	0.00813145	0.151021	0.0138917
P_tc_T01	2371.31	6746.36	74.72	4710.41									P_tc_T01	0.330118	0.939183	0.0152713	0.962716		Pc_t_T01	0.010363	0.00754954	0.302391	0.0132439
P_tc_T01	2221.8	6755.28	80.81	4869.61									P_tc_T01	0.309304	0.940425	0.016516	0.995254		Pc_t_T01	0.0133728	0.00786834	0.121778	0.0134769
P_tc_T01	3116.31	7860.62	82	5158.34									P_tc_T01	0.433832	1.0943	0.0167592	1.05426		Pc_t_T01	0.016849	0.00981036	0.124464	0.0186334
P_tc_T01	2037.25	6198.44	70.62	4536.83									P_tc_T01	0.283612	0.862905	0.0144334	0.92724		Pc_t_T01	0.0167014	0.00986883	0.095877	0.0158334
P_tc_T01	2436.06	7514.06	73.78	4582.02									P_tc_T01	0.339132	1.04606	0.0150792	0.936476		Pc_t_T01	0.0146828	0.00805071	0.126183	0.0146255
P_tc_T01	2102.59	6605.83	82.97	4105.36									P_tc_T01	0.292709	0.91962	0.0169575	0.839056		Pc_t_T01	0.0123816	0.00759548	0.0235712	0.013485
P_tc_T01	2214.45	7167.58	74.84	4697.06									P_tc_T01	0.308281	0.997823	0.0152958	0.959988		Pc_t_T01	0.0199534	0.0095556	0.108931	0.0145274
P_tc_T01	2055.33	6621.22	73.06	4469.8									P_tc_T01	0.286129	0.921762	0.014932	0.91354		Pc_t_T01	0.0134842	0.00931198	0.110267	0.0153837
P_tc_T01	2645.45	7773.89	80.3	5408.02									P_tc_T01	0.368282	1.08223	0.0164118	1.10529		Pc_t_T01	0.0115589	0.00778481	0.169824	0.0136015
P_tc_T01	2769.23	7941.59	79.92	5005.52									P_tc_T01	0.385514	1.10558	0.0163341	1.02303		Pc_t_T01	0.0128452	0.00741589	0.0753326	0.0137058
P_tc_T01	1914.56	6914.09	75.72	4333.86									P_tc_T01	0.266532	0.962533	0.0154757	0.885757		Pc_t_T01	0.017882	0.00851986	0.0927499	0.0151426
P_tc_T01	1986.62	7032.69	72.69	4852.53									P_tc_T01	0.276564	0.979044	0.0148564	0.991763		Pc_t_T01	0.0126378	0.00794351	0.132136	0.0137119
P_tc_T01	2112.67	7194.67	71.61	5226.83									P_tc_T01	0.294112	1.00159	0.0146357	1.06826		Pc_t_T01	0.0128744	0.00774165	0.0824287	0.0139653
P_tc_T01	2347.72	7125.08	81.47	4586.44									P_tc_T01	0.326834	0.991906	0.0166509	0.937379		Pc_t_T01	0.0126266	0.00734629	0.0738999	0.0134115
P_tc_T01	2412.91	7740.44	74.78	5751.3									P_tc_T01	0.335909	1.07757	0.0152836	1.17545		Pc_t_T01	0.0138086	0.0100582	0.35591	0.0161358
P_tc_T01	2499.38	7376.91	82.42	4523.48									P_tc_T01	0.347947	1.02696	0.016845	0.924511		Pc_t_T01	0.0139631	0.00969203	0.272887	0.0158865
P_tc_T01	2446.53	7003.58	73.55	4725.34									P_tc_T01	0.34059	0.974992	0.0150322	0.965768		Pc_t_T01	0.0149042	0.00873981	0.0858153	0.0147031
P_tc_T01	2627.62	6987.61	77.33	4468.56									P_tc_T01	0.3658	0.972768	0.0158047	0.913287		Pc_t_T01	0.0159719	0.00939412	0.0926764	0.0157496
P_tc_T01	2268.41	7806.34	73.69	5289.44									P_tc_T01	0.315793	1.08675	0.0150608	1.08106		Pc_t_T01	0.0147329	0.00840292	0.131592	0.0144865
P_tc_T01	2651.17	7442.67	76.66	5417.34									P_tc_T01	0.369078	1.03612	0.0156678	1.1072		Pc_t_T01	0.0152606	0.00803122	0.0213966	0.0144497
P_tc_T01	2393.78	6114.28	79.39	4242.8									P_tc_T01	0.333246	0.851189	0.0162258	0.867146		Pc_t_T01	0.0127074	0.00767622	0.137356	0.0133624
P_tc_T01	2127.97	6981.89	79.55	4953.56									P_tc_T01	0.296242	0.971972	0.0162585	1.01241		Pc_t_T01	0.0137585	0.00781544	0.0207446	0.0134442
P_tc_T01	2006.31	6477.55	71.69	4819.88									P_tc_T01	0.279305	0.901761	0.014652	0.98509		Pc_t_T01	0.013519	0.00841962	0.163361	0.0135954
P_tc_T01	2412.95	7800.55	83.34	5223.05									P_tc_T01	0.335915	1.08594	0.0170331	1.06749		Pc_t_T01	0.0172861	0.00922706	0.0234792	0.0149198
P_tc_T01	3152.14	8019.17	79.83	4942.97									P_tc_T01	0.43882	1.11638	0.0163157	1.01025		Pc_t_T01	0.0116814	0.00772634	0.1633	0.0132888
P_tc_T01	2372.98	7335.61	78.7	5018.17									P_tc_T01	0.33035	1.02121	0.0160847	1.02562		Pc_t_T01	0.0162949	0.00859225	0.142179	0.0141309
P_tc_T01	2237.36	6640.89	73.02	4508.56									P_tc_T01	0.31147	0.9245	0.0149239	0.921462		Pc_t_T01	0.0140438	0.00951662	0.363581	0.0155554
P_tc_T01	1991.08	7068.72	71.44	4660.09									P_tc_T01	0.277185	0.98406	0.0146009	0.952432		Pc_t_T01	0.0131167	0.00745905	0.0949021	0.0137507
P_tc_T01	2520.12	6789.34	82.69	5083.08									P_tc_T01	0.350834	0.945167	0.0169002	1.03888		Pc_t_T01	0.0102475	0.00733933	0.485011	0.0130027
P_tc_T01	2238.19	5446.61	88.88	4320.39									P_tc_T01	0.311586	0.758241	0.0181653	0.883004		Pc_t_T01	0.0146258	0.00830964	0.0907961	0.014182
P_tc_T01	2293.92	6701.33	82.05	4883.34									P_tc_T01	0.319344	0.932914	0.0167694	0.99806		Pc_t_T01	0.0155153	0.00948182	0.223014	0.0151466
P_tc_T01	2779.36	7399.42	80.28	5372.19									P_tc_T01	0.386924	1.0301	0.0164077	1.09797		Pc_t_T01	0.0110591	0.00803957	0.367399	0.013485
P_tc_T01	2479.19	6903.64	75.94	5598.64									P_tc_T01	0.345136	0.961079	0.0155207	1.14425		Pc_t_T01	0.0127144	0.00737135	0.0982151	0.0141534
P_tc_T01	1978.92	8069.98	68.84	5014.75									P_tc_T01	0.275492	1.12345	0.0140696	1.02492		Pc_t_T01	0.0165789	0.00821637	0.0942767	0.0139837
P_tc_T01	2379.5	7735.25	73.59	5339.12									P_tc_T01	0.331258	1.07685	0.0150404	1.09121		Pc_t_T01	0.0134759	0.00849897	0.0941581	0.0143291
P_tc_T01	2226.19	7299.88	72.95	5228.61									P_tc_T01	0.309915	1.01624	0.0149096	1.06863		Pc_t_T01	0.0139561	0.00913379	0.064527	0.0147215
P_tc_T01	2031.58	5994.56	74.12	4524.75									P_tc_T01	0.282823	0.834523	0.0151487	0.924771		Pc_t_T01	0.0121143	0.00768736	0.294758	0.0128944
P_tc_T01	3494.17	7912.22	84.48	6003.48									P_tc_T01	0.486435	1.10149	0.0172661	1.22699		Pc_t_T01	0.0171803	0.00824143	0.0952577	0.0152734
P_tc_T05	1869.06	6807.7	74.84	4265.81									P_tc_T05	0.273627	0.996635	0.0160935	0.917312		Pc_t_T05	0.0110853	0.00798602	0.647598	0.0138764
P_tc_T05	1943.25	7761.36	72.3	5227.25									P_tc_T05	0.284488	1.13625	0.0155473	1.12406		Pc_t_T05	0.0142563	0.00862139	0.125724	0.0139646
P_tc_T05	2174.91	7410.58	79.88	5027.41									P_tc_T05	0.318403	1.0849	0.0171772	1.08108		Pc_t_T05	0.0149575	0.00807971	0.171392	0.0141259
P_tc_T05	1852.02	6770.2	75.95	4516.11									P_tc_T05	0.271132	0.991145	0.0163321	0.971136		Pc_t_T05	0.0187346	0.0102303	0.124914	0.0163494
P_tc_T05	2025.34	6190.19	79.03	4795.44									P_tc_T05	0.296506	0.906232	0.0169945	1.0312		Pc_t_T05	0.0162473	0.00831541	0.0217683	0.0147194
P_tc_T05	1890.05	6991.81	72.88	4485.58									P_tc_T05	0.2767	1.02359	0.015672	0.964571		Pc_t_T05	0.0185721	0.0095232	0.141207	0.014971
P_tc_T05	2283.17	7427.38	76.19	4590.59									P_tc_T05	0.334252	1.08735	0.0163838	0.987152		Pc_t_T05	0.0127249	0.00810753	0.375977	0.014085
P_tc_T05	2271.23	7919.55	79.31	5597.03									P_tc_T05	0.332504	1.15941	0.0170547	1.20357		Pc_t_T05	0.0155753	0.00803579	0.107956	0.01387
P_tc_T05	2568.23	7288.48	75.64	5511.08									P_tc_T05	0.375984	1.06702	0.0162655	1.18509		Pc_t_T05	0.0179265	0.00954809	0.163818	0.014657
P_tc_T05	2121.38	7582.12	72.47	4936.19									P_tc_T05	0.310566	1.11001	0.0155838	1.06147		Pc_t_T05	0.0172296	0.0088527	0.160315	0.0152613
P_tc_T05	1971.98	5676.39	71.83	4703.02									P_tc_T05	0.288694	0.831013	0.0154462	1.01133		Pc_t_T05	0.0253825	0.00893029	0.20271	0.0152419
P_tc_T05	2203.8	6929.09	82.94	4996.98									P_tc_T05	0.322632	1.01441	0.0178353	1.07454		Pc_t_T05	0.013984	0.00813681	0.310627	0.0146161
P_tc_T05	1947.64	6702.62	79.09	4725.19									P_tc_T05	0.285131	0.981251	0.0170074	1.0161		Pc_t_T05	0.014915	0.00814266	0.171667	0.0141452
P_tc_T05	1749.78	6273.75	75.22	4060.64									P_tc_T05	0.256165	0.918465	0.0161752	0.873192		Pc_t_T05	0.0133047	0.00828321	0.452709	0.0144119
P_tc_T05	1842.17	7546.3	73.72	5005.17									P_tc_T05	0.26969	1.10476	0.0158526	1.0763		Pc_t_T05	0.0219714	0.0113781	0.140934	0.016945
P_tc_T05	1634.23	6011.16	78.23	4101.41									P_tc_T05	0.239248	0.880023	0.0168224	0.88196		Pc_t_T05	0.0187565	0.00917038	0.0996336	0.0152677
P_tc_T05	2189.67	7643.16	74.77	4853.83									P_tc_T05	0.320564	1.11894	0.0160784	1.04376		Pc_t_T05	0.0172838	0.0095071	0.172349	0.0150226
P_tc_T05	2261.27	7916.67	80.52	5314.44									P_tc_T05	0.331046	1.15899	0.0173149	1.14281		Pc_t_T05	0.018739	0.00940315	0.125982	0.0156247
P_tc_T05	1777.72	6575.19	80.23	4394.39									P_tc_T05	0.260255	0.962596	0.0172525	0.944961		Pc_t_T05	0.0152576	0.00808411	0.159266	0.0142355
P_tc_T05	1874.83	6725.27	72.86	4840.48									P_tc_T05	0.274472	0.984567	0.0156677	1.04089		Pc_t_T05	0.016827	0.00816902	0.142308	0.0150484
P_tc_T05	1988.66	7130.33	72.39	4452.05									P_tc_T05	0.291136	1.04387	0.0155666	0.957361		Pc_t_T05	0.0252742	0.00906497	0.238273	0.0146118
P_tc_T05	2015.31	6634.58	70.97	5138.33									P_tc_T05	0.295038	0.97129	0.0152613	1.10494		Pc_t_T05	0.0165606	0.00805483	0.164767	0.0146721
P_tc_T05	1810.84	6599.31	73.59	4511.44									P_tc_T05	0.265104	0.966127	0.0158247	0.970132		Pc_t_T05	0.017581	0.00878389	0.159821	0.0143344
P_tc_T05	1781.28	6841.73	73.33	4950.17									P_tc_T05	0.260776	1.00162	0.0157687	1.06448		Pc_t_T05	0.0170788	0.00875461	0.122129	0.0157989
P_tc_T05	1674.42	5802.73	77.83	4126.41									P_tc_T05	0.245132	0.849509	0.0167364	0.887336		Pc_t_T05	0.0238922	0.00910596	0.263587	0.0154827
P_tc_T05	1925.86	4999.23	83.25	3627.17									P_tc_T05	0.281942	0.731878	0.0179019	0.77998		Pc_t_T05	0.0173248	0.00920259	0.116508	0.0145817
P_tc_T05	1954	7138.17	74.34	4886.36									P_tc_T05	0.286062	1.04501	0.0159859	1.05075		Pc_t_T05	0.0170217	0.0099785	0.340356	0.0166246
P_tc_T05	1426.73	6672.62	69.39	4356.81									P_tc_T05	0.208871	0.976859	0.0149215	0.93688		Pc_t_T05	0.0176805	0.00912939	0.188623	0.0151
P_tc_T05	2172.06	6326.36	90.47	4474.78									P_tc_T05	0.317986	0.926167	0.0194545	0.962248		Pc_t_T05	0.0127703	0.00829931	0.509905	0.0144914
P_tc_T05	2152.5	7091.36	78.17	4865.75									P_tc_T05	0.315122	1.03816	0.0168095	1.04632		Pc_t_T05	0.0167128	0.00879121	0.108629	0.0146355
P_tc_T05	1616.72	5969.48	76.86	4047.58									P_tc_T05	0.236685	0.873921	0.0165278	0.870384		Pc_t_T05	0.0195412	0.009125	0.210034	0.0148914
P_tc_T05	2107.64	7240.38	72.77	4805									P_tc_T05	0.308555	1.05998	0.0156483	1.03326		Pc_t_T05	0.0119563	0.00793771	0.374637	0.0141968
P_tc_T05	1833	6669.78	70.09	4822.86									P_tc_T05	0.268348	0.976443	0.015072	1.0371		Pc_t_T05	0.0118495	0.00768883	0.395997	0.0135883
P_tc_T05	1901.59	7013.16	72.97	4598.44									P_tc_T05	0.278389	1.02671	0.0156913	0.98884		Pc_t_T05	0.0154377	0.00818512	0.116282	0.0142119
P_tc_T05	1632.52	6776.58	70.8	4105.16									P_tc_T05	0.238998	0.992079	0.0152247	0.882766		Pc_t_T05	0.0159281	0.0080314	0.116222	0.0143258
P_tc_T05	2030.83	6660.67	70.44	4552.81									P_tc_T05	0.29731	0.97511	0.0151473	0.979028		Pc_t_T05	0.0128801	0.00804458	0.0217081	0.0136055
P_tc_T05	1559.33	6618.95	71.72	4234.66									P_tc_T05	0.228283	0.969002	0.0154225	0.910613		Pc_t_T05	0.0141933	0.00848816	0.237849	0.0140893
P_tc_T05	1805.73	7014.23	71.8	4603.14									P_tc_T05	0.264356	1.02687	0.0154397	0.989851		Pc_t_T05	0.0192587	0.00870776	0.120841	0.0154354
P_tc_T05	1819.73	6162.41	76.58	4167.84									P_tc_T05	0.266405	0.902165	0.0164676	0.896245		Pc_t_T05	0.0170686	0.00856868	0.02428	0.0144183
P_tc_T05	1827.91	6264.12	73.39	4687.11									P_tc_T05	0.267603	0.917056	0.0157816	1.00791		Pc_t_T05	0.0174287	0.00785719	0.118475	0.0138872
P_tc_T05	2028.31	6609.44	87.81	4263.42									P_tc_T05	0.296941	0.96761	0.0188825	0.916798		Pc_t_T05	0.0136326	0.00865506	0.0223575	0.0143645
P_tc_T05	1892.53	7085.25	70.36	5237.14									P_tc_T05	0.277063	1.03727	0.0151301	1.12618		Pc_t_T05	0.0157744	0.00841789	0.11299	0.0145086
P_tc_T05	2116.28	7089.05	74.94	4785.94									P_tc_T05	0.309819	1.03782	0.016115	1.02916		Pc_t_T05	0.0157554	0.00854087	0.140091	0.0148849
P_tc_T05	1946.23	7048.31	73.25	4608.89									P_tc_T05	0.284924	1.03186	0.0157515	0.991087		Pc_t_T05	0.0167333	0.00835201	0.148578	0.0145516
P_tc_T05	2551.16	8252.67	77.45	5357.7									P_tc_T05	0.373485	1.20818	0.0166547	1.15211		Pc_t_T05	0.0128918	0.0100195	0.178647	0.0151838
P_tc_T05	1638.77	6665.23	75.56	4409.86									P_tc_T05	0.239913	0.975777	0.0162483	0.948288		Pc_t_T05	0.0146486	0.00808557	0.116306	0.0153107
P_tc_T05	1732.27	7225.17	81.94	4692.8									P_tc_T05	0.253601	1.05775	0.0176202	1.00913		Pc_t_T05	0.0115933	0.00768883	0.357024	0.0140807
P_tc_T05	1485.03	6810.27	67.53	4579.17									P_tc_T05	0.217406	0.997011	0.0145215	0.984696		Pc_t_T05	0.0152913	0.0087956	0.0246864	0.0151107
P_tc_T05	1953.88	6867.41	73.73	4451.52									P_tc_T05	0.286044	1.00538	0.0158548	0.957247		Pc_t_T05	0.0160921	0.00790257	0.117207	0.0152634
P_tc_T05	1795.22	6269.5	74.06	4472.06									P_tc_T05	0.262817	0.917843	0.0159257	0.961663		Pc_t_T05	0.0123633	0.00809728	0.412269	0.0139409
P_tc_T05	1951.34	6758.11	79.2	4594.08									P_tc_T05	0.285673	0.989375	0.017031	0.987902		Pc_t_T05	0.0149985	0.00940608	0.240574	0.0147538
P_tc_T05	2116.11	7309.97	73.19	5502.25									P_tc_T05	0.309795	1.07017	0.0157386	1.18319		Pc_t_T05	0.0143748	0.0083403	0.146239	0.0148032
P_tc_T05	1953.22	7580.09	73.8	4937.02									P_tc_T05	0.285948	1.10971	0.0158698	1.06165		Pc_t_T05	0.016401	0.00947635	0.370558	0.0152742
P_tc_T05	1562.66	6358.47	73.36	3947.2									P_tc_T05	0.228771	0.930868	0.0157752	0.848799		Pc_t_T05	0.0175107	0.0105612	0.425188	0.0167321
P_tc_T05	1906.3	6947.58	70.12	4938.61									P_tc_T05	0.279079	1.01711	0.0150785	1.06199		Pc_t_T05	0.0129518	0.00814852	0.497826	0.0139237
P_tc_T05	1707.97	6338.28	77.28	4335.89									P_tc_T05	0.250044	0.927912	0.0166181	0.932382		Pc_t_T05	0.0178899	0.00898738	0.13235	0.0157989
P_tc_T05	1863.8	6426.92	86.61	4609.81									P_tc_T05	0.272857	0.940889	0.0186245	0.991285		Pc_t_T05	0.0133252	0.00821147	0.527095	0.0138829
P_tc_T05	1566.75	6185.02	68.84	4014.64									P_tc_T05	0.229369	0.905475	0.0148032	0.863301		Pc_t_T05	0.0170759	0.00813827	0.077203	0.0146054
P_tc_T05	1678.86	6843.53	70.05	4362.42									P_tc_T05	0.245782	1.00188	0.0150634	0.938087		Pc_t_T05	0.0171154	0.0087956	0.0954597	0.0151795
P_tc_T05	1174.25	7572.16	66.09	4800.23									P_tc_T05	0.171908	1.10855	0.0142119	1.03223		Pc_t_T05	0.0175078	0.00876778	0.13799	0.0146721
P_tc_T05	1821.48	6434.05	71.02	4588.33									P_tc_T05	0.266661	0.941933	0.015272	0.986666		Pc_t_T05	0.013798	0.00840179	0.300176	0.0147409
P_tc_T05	1880.56	7051.02	72.27	4870.05									P_tc_T05	0.27531	1.03226	0.0155408	1.04725		Pc_t_T05	0.0158198	0.00865799	0.145402	0.0143473
Pc_t_HEG	135.86	59.31	111.8	72.98
Pc_t_HEG	93.64	57.16	413.8	69.72
Pc_t_HEG	93.98	56.23	122.83	64.45
Pc_t_HEG	78.34	53.33	1888.36	62.89
Pc_t_HEG	79.84	54.88	877.36	65.52
Pc_t_HEG	90.02	57.55	113.17	67.94
Pc_t_HEG	95.7	56.28	441.05	65.23
Pc_t_HEG	98.78	57.33	390.09	67.83
Pc_t_HEG	94.09	60.17	647.89	74.5
Pc_t_HEG	84.34	60.23	1271.22	71.52
Pc_t_HEG	105.47	60.41	694.14	72.81
Pc_t_HEG	89.14	56.3	497.97	68.14
Pc_t_HEG	87.72	51.81	479.44	65.55
Pc_t_HEG	114.62	64.34	129.91	73.05
Pc_t_HEG	86.78	54.97	700.34	65.23
Pc_t_HEG	94.02	58.25	556.19	65.53
Pc_t_HEG	95.39	56.88	635.22	64.86
Pc_t_HEG	101.19	61.08	491.48	66.86
Pc_t_HEG	74.72	56.48	1560.17	65.34
Pc_t_HEG	109.83	63.56	433.91	74.14
Pc_t_HEG	114.69	67.2	677.02	76.41
Pc_t_HEG	97.53	57.55	333.2	67.31
Pc_t_HEG	90.95	53.52	136.25	64.31
Pc_t_HEG	92.55	56.59	580.34	67.31
Pc_t_HEG	96.09	56.53	586.02	63.58
Pc_t_HEG	83.31	53.94	1502.14	64.75
Pc_t_HEG	92.61	56.38	435.17	71.39
Pc_t_HEG	96.72	63.14	373.33	67.7
Pc_t_HEG	90.05	60.17	574.44	70.89
Pc_t_HEG	101.62	60.08	632.05	67.53
Pc_t_HEG	99.12	57.67	421.42	71.42
Pc_t_HEG	90.06	54.33	502.19	67.02
Pc_t_HEG	93.44	76.02	738.56	73.73
Pc_t_HEG	102.83	61.55	426.27	72.19
Pc_t_HEG	91.77	57.44	528.8	68.34
Pc_t_HEG	101.77	55.62	480.3	69.36
Pc_t_HEG	92.14	52.91	453.12	65.78
Pc_t_HEG	99.08	53.75	430.48	66.48
Pc_t_HEG	72.42	54.86	1091.09	64.09
Pc_t_HEG	85.62	56.83	505.97	65.95
Pc_t_HEG	90.67	58.72	614.55	65.75
Pc_t_HEG	92.94	64.41	481.34	70.44
Pc_t_HEG	90.25	57.3	890.08	68.16
Pc_t_HEG	91.22	58.44	417.11	67.42
Pc_t_HEG	87.16	55.34	607.27	63.84
Pc_t_HEG	83.41	52.77	868.17	64.03
Pc_t_HEG	103.25	58.14	523.88	67.19
Pc_t_HEG	86.95	55.72	714.84	64.84
Pc_t_HEG	98.58	55.88	411.52	64.86
Pc_t_HEG	94.03	58.56	577.38	69.09
Pc_t_HEG	91.39	62.31	439.84	67.2
Pc_t_HEG	110.16	55.14	704.42	65.17
Pc_t_HEG	112.58	65.59	462.77	75.08
Pc_t_HEG	88.58	57.23	418.73	67.72
Pc_t_HEG	88.52	56.14	415.95	68.55
Pc_t_HEG	108.94	59.98	500.09	68.34
Pc_t_HEG	75.23	56.28	1126.81	64.5
Pc_t_HEG	91.06	55.17	533.38	66.64
Pc_t_HEG	89.52	57.47	646.02	64.39
Pc_t_HEG	87	53.98	500.56	67.3
Pc_t_HEG	90.66	56.09	1075.8	67.88
Pc_t_HEG	94.94	69.12	816.8	71.72
Pc_t_HEG	121.08	65.08	493.34	73.03
Pc_t_HEG+T01	102.88	56.12	451.25	66.83
Pc_t_HEG+T01	79.53	55.36	117.45	65.59
Pc_t_HEG+T01	113.11	71.14	1327.55	75.77
Pc_t_HEG+T01	136.69	79.7	499	74.03
Pc_t_HEG+T01	88.94	56.77	458.73	70.03
Pc_t_HEG+T01	96.19	54.62	547.52	65.83
Pc_t_HEG+T01	76.53	54.7	2379.78	64.16
Pc_t_HEG+T01	90.66	56.17	789.59	66.66
Pc_t_HEG+T01	88.12	52.28	634.3	66.38
Pc_t_HEG+T01	104.8	69.09	875.02	70.16
Pc_t_HEG+T01	90.03	54.78	412.66	65.61
Pc_t_HEG+T01	120.7	67.77	447.34	72.03
Pc_t_HEG+T01	94.92	59.14	620.08	72.36
Pc_t_HEG+T01	102.67	59.48	531.8	67.31
Pc_t_HEG+T01	133.64	66.44	755.33	79.94
Pc_t_HEG+T01	93.55	54.36	406.34	66.33
Pc_t_HEG+T01	99.88	56.41	556.28	67.7
Pc_t_HEG+T01	84.7	55.16	813.73	65.89
Pc_t_HEG+T01	101.62	59.08	502.41	66.08
Pc_t_HEG+T01	101.05	66.95	567.3	70.91
Pc_t_HEG+T01	90.75	57.47	667.73	64.75
Pc_t_HEG+T01	102.72	64.61	623.41	79.06
Pc_t_HEG+T01	95.92	55.38	556.36	64.61
Pc_t_HEG+T01	89.88	53.22	546.08	66.03
Pc_t_HEG+T01	105.55	94.94	550.17	77.91
Pc_t_HEG+T01	99.22	60.28	1205.42	67.33
Pc_t_HEG+T01	112.45	63.22	515.8	77.06
Pc_t_HEG+T01	137.28	66.52	603.78	77.2
Pc_t_HEG+T01	95.81	61.3	1358.47	68.55
Pc_t_HEG+T01	94.06	55.92	831.03	68.84
Pc_t_HEG+T01	104.59	54.25	506.72	65.34
Pc_t_HEG+T01	103.8	57.75	481.19	69.92
Pc_t_HEG+T01	94.56	54.31	509.19	67.8
Pc_t_HEG+T01	76.11	57.12	104.27	65.27
Pc_t_HEG+T01	103.84	62.25	529.67	70.64
Pc_t_HEG+T01	116.41	68.61	545.02	77.19
Pc_t_HEG+T01	93.05	55.77	307.95	69.67
Pc_t_HEG+T01	86.95	55.86	1294.41	67.98
Pc_t_HEG+T01	96.75	66.09	1521.59	75.52
Pc_t_HEG+T01	103.91	60.16	116.2	68.33
Pc_t_HEG+T01	91.55	57.27	448.81	68.67
Pc_t_HEG+T01	95.3	59.41	628.36	66.56
Pc_t_HEG+T01	87.33	56.92	742.39	65.7
Pc_t_HEG+T01	98.52	58.03	513.53	67.62
Pc_t_HEG+T01	99.06	64.2	547.83	69.11
Pc_t_HEG+T01	86.86	57.95	1025.91	65.64
Pc_t_HEG+T01	94.47	56.53	452.12	69.38
Pc_t_HEG+T01	105.47	84.56	646.34	79.31
Pc_t_HEG+T01	82.77	53.19	883.84	65.52
Pc_t_HEG+T01	90.31	56.86	917.33	66.67
Pc_t_HEG+T01	104.66	66.17	642.62	69.39
Pc_t_HEG+T01	91.55	62.36	822.25	73.36
Pc_t_HEG+T01	117.38	66.53	498.03	73.7
Pc_t_HEG+T01	86.17	56.2	600.09	67.2
Pc_t_HEG+T01	94	58.55	524.17	73.62
Pc_t_HEG+T01	95.16	55.41	635.69	64.19
Pc_t_HEG+T01	93.81	55.05	727.11	66.69
Pc_t_HEG+T01	78.86	59.17	2257.73	66.48
Pc_t_HEG+T01	104.61	61.64	705	67.38
Pc_t_HEG+T01	97.98	58.88	116.81	66.23
Pc_t_HEG+T01	116.56	64.86	532	73.95
Pc_t_HEG+T01	96.95	68.09	581.77	72.53
Pc_t_HEG+T01	95.8	55.94	652.14	65.91
Pc_t_HEG+T05	90.48	58.05	100.17	68.05
Pc_t_HEG+T05	132	63.64	484.34	72.12
Pc_t_HEG+T05	115.66	57.14	430.16	67.27
Pc_t_HEG+T05	112.09	52.64	502.33	67.05
Pc_t_HEG+T05	89.83	56.8	1791.36	66.09
Pc_t_HEG+T05	126.03	70.88	818.94	82.31
Pc_t_HEG+T05	100.83	54.7	773.39	68.61
Pc_t_HEG+T05	117.86	57.08	816.02	65.97
Pc_t_HEG+T05	122.19	71.45	542.69	69.91
Pc_t_HEG+T05	97.8	55.58	1074.39	69.48
Pc_t_HEG+T05	111.94	53.58	644.34	65.36
Pc_t_HEG+T05	113.78	58.44	1209.56	68.62
Pc_t_HEG+T05	94.69	60.95	1899.36	67.78
Pc_t_HEG+T05	110.23	59.25	100.58	66.06
Pc_t_HEG+T05	103.56	53.94	798.09	67.66
Pc_t_HEG+T05	88.78	54.17	1369.3	66.78
Pc_t_HEG+T05	92.44	54.77	1397.66	66.41
Pc_t_HEG+T05	118.56	54.95	108.72	67.75
Pc_t_HEG+T05	117.06	57.44	960.12	68.22
Pc_t_HEG+T05	136.25	63.12	788.27	71.81
Pc_t_HEG+T05	107.2	56.16	455.48	68.42
Pc_t_HEG+T05	104.91	53.05	812.31	65.97
Pc_t_HEG+T05	100.42	54.67	111.81	65.72
Pc_t_HEG+T05	126.42	69.69	1764.11	76.11
Pc_t_HEG+T05	120.44	57.19	600.22	68.3
Pc_t_HEG+T05	112.05	54.16	647.41	66.75
Pc_t_HEG+T05	113.95	54.39	615.88	66.27
Pc_t_HEG+T05	107.67	57.86	100.12	68.7
Pc_t_HEG+T05	109.38	57.95	903.62	64.39
Pc_t_HEG+T05	112.86	52.84	647.77	64.78
Pc_t_HEG+T05	112.66	59	878.64	71.31
Pc_t_HEG+T05	106.39	54.5	813.34	64.83
Pc_t_HEG+T05	117.23	56.77	532.91	70.16
Pc_t_HEG+T05	104.36	55.67	107.62	69.78
Pc_t_HEG+T05	109.62	54.97	461.92	66.64
Pc_t_HEG+T05	130.55	60.81	533.11	72.44
Pc_t_HEG+T05	101.95	53.47	801.28	66.02
Pc_t_HEG+T05	111.25	55.5	89.55	66.66
Pc_t_HEG+T05	100.88	61.33	2032.8	68.42
Pc_t_HEG+T05	85.39	55.11	2021.33	66.61
Pc_t_HEG+T05	114.41	55.12	101.2	66.89
Pc_t_HEG+T05	110.52	53.62	392.19	66.61
Pc_t_HEG+T05	118.11	55.06	1225.17	63.52
Pc_t_HEG+T05	151.97	68.86	520.58	72.33
Pc_t_HEG+T05	126.55	61.64	1371.34	70.95
Pc_t_HEG+T05	107.27	57.19	1319.33	64.27
Pc_t_HEG+T05	111.36	55.48	700.73	66.28
Pc_t_HEG+T05	165.98	70.22	566.7	75.64
Pc_t_HEG+T05	112.55	56.41	478.47	69.5
Pc_t_HEG+T05	123.7	67.47	1490.11	75.39
Pc_t_HEG+T05	115.98	56.75	623.94	72.67
Pc_t_HEG+T05	111.33	53	779.86	68.55
Pc_t_HEG+T05	120.66	55.12	530.52	71.55
Pc_t_HEG+T05	106.95	57	107.2	65.77
Pc_t_HEG+T05	135.8	62.39	598.38	73.48
Pc_t_HEG+T05	101.91	53.06	783.59	66.83
Pc_t_HEG+T05	100.45	59.66	2193.59	66.98
Pc_t_HEG+T05	138.03	67.53	519.56	71.47
Pc_t_HEG+T05	112.92	57.66	110.86	65.7
Pc_t_HEG+T05	113.59	55.44	745.47	66.42
Pc_t_HEG+T05	129.14	61.88	671.7	70.11
Pc_t_HEG+T05	138.69	64.64	763.47	71.17
Pc_t_T01	79.55	55.66	1360.33	65.25
Pc_t_T01	125.52	60.23	460.83	72.64
Pc_t_T01	104.58	63.45	108.33	68.81
Pc_t_T01	85.88	55.38	917.45	66.88
Pc_t_T01	97.66	56.94	452.19	64.84
Pc_t_T01	81.48	56.78	589.58	67.94
Pc_t_T01	94.8	55.11	546.8	65.59
Pc_t_T01	99.52	55.48	789.06	69.48
Pc_t_T01	105.7	53.95	389.67	67.95
Pc_t_T01	96.64	56.31	574.42	66.34
Pc_t_T01	97.11	59.16	109.33	68.36
Pc_t_T01	111.11	52.67	542.97	69.98
Pc_t_T01	96.17	53.92	286.16	67.2
Pc_t_T01	89.33	53.89	607.56	62.48
Pc_t_T01	76.98	55.31	1326.31	65.64
Pc_t_T01	105.44	58.23	514.62	68.2
Pc_t_T01	113.28	62.45	491.03	75.09
Pc_t_T01	92.38	63.55	1090.89	73.75
Pc_t_T01	95.92	56	407.69	67.06
Pc_t_T01	104.34	55.09	426.25	68.38
Pc_t_T01	89.39	53.7	397.86	65.34
Pc_t_T01	89.33	53.7	528.31	66.08
Pc_t_T01	75.66	52.38	1212.95	65.02
Pc_t_T01	115.78	58.41	738.92	67.97
Pc_t_T01	74.44	54.23	1479.55	64.8
Pc_t_T01	96.06	56.52	595.84	65.94
Pc_t_T01	121.03	70.47	608.98	91.17
Pc_t_T01	119.97	70.89	469.11	77.47
Pc_t_T01	105.47	57.83	617.39	71.56
Pc_t_T01	88.94	54.56	115.33	65.98
Pc_t_T01	143.33	68.64	532.98	71.08
Pc_t_T01	96.86	66.89	539.52	75.27
Pc_t_T01	83.03	55.92	830.92	66.55
Pc_t_T01	92.27	53.27	368.59	67.06
Pc_t_T01	128.45	61.2	453.81	74.09
Pc_t_T01	90.78	57.06	646.52	67.09
Pc_t_T01	92.48	55.61	403.31	68.33
Pc_t_T01	90.7	52.77	361.58	65.62
Pc_t_T01	99.19	72.25	1741.41	78.95
Pc_t_T01	100.3	69.62	1335.19	77.73
Pc_t_T01	107.06	62.78	419.88	71.94
Pc_t_T01	114.73	67.48	453.45	77.06
Pc_t_T01	105.83	60.36	643.86	70.88
Pc_t_T01	109.62	57.69	104.69	70.7
Pc_t_T01	91.28	55.14	672.06	65.38
Pc_t_T01	98.83	56.14	101.5	65.78
Pc_t_T01	97.11	60.48	799.3	66.52
Pc_t_T01	124.17	66.28	114.88	73
Pc_t_T01	83.91	55.5	799	65.02
Pc_t_T01	117.05	61.72	695.66	69.14
Pc_t_T01	100.88	68.36	1778.94	76.11
Pc_t_T01	94.22	53.58	464.34	67.28
Pc_t_T01	73.61	52.72	2373.08	63.62
Pc_t_T01	105.06	59.69	444.25	69.39
Pc_t_T01	111.45	68.11	1091.17	74.11
Pc_t_T01	79.44	57.75	1797.62	65.98
Pc_t_T01	91.33	52.95	480.55	69.25
Pc_t_T01	119.09	59.02	461.28	68.42
Pc_t_T01	96.8	61.05	460.7	70.11
Pc_t_T01	100.25	65.61	315.72	72.03
Pc_t_T01	87.02	55.22	1442.2	63.09
Pc_t_T01	123.41	59.2	466.08	74.73
Pc_t_T05	75.72	54.55	3011.55	64.53
Pc_t_T05	97.38	58.89	584.66	64.94
Pc_t_T05	102.17	55.19	797.03	65.69
Pc_t_T05	127.97	69.88	580.89	76.03
Pc_t_T05	110.98	56.8	101.23	68.45
Pc_t_T05	126.86	65.05	656.66	69.62
Pc_t_T05	86.92	55.38	1748.42	65.5
Pc_t_T05	106.39	54.89	502.03	64.5
Pc_t_T05	122.45	65.22	761.81	68.16
Pc_t_T05	117.69	60.47	745.52	70.97
Pc_t_T05	173.38	61	942.67	70.88
Pc_t_T05	95.52	55.58	1444.52	67.97
Pc_t_T05	101.88	55.62	798.31	65.78
Pc_t_T05	90.88	56.58	2105.25	67.02
Pc_t_T05	150.08	77.72	655.39	78.8
Pc_t_T05	128.12	62.64	463.33	71
Pc_t_T05	118.06	64.94	801.48	69.86
Pc_t_T05	128	64.23	585.86	72.66
Pc_t_T05	104.22	55.22	740.64	66.2
Pc_t_T05	114.94	55.8	661.78	69.98
Pc_t_T05	172.64	61.92	1108.05	67.95
Pc_t_T05	113.12	55.02	766.22	68.23
Pc_t_T05	120.09	60	743.22	66.66
Pc_t_T05	116.66	59.8	567.94	73.47
Pc_t_T05	163.2	62.2	1225.77	72
Pc_t_T05	118.34	62.86	541.8	67.81
Pc_t_T05	116.27	68.16	1582.77	77.31
Pc_t_T05	120.77	62.36	877.16	70.22
Pc_t_T05	87.23	56.69	2371.23	67.39
Pc_t_T05	114.16	60.05	505.16	68.06
Pc_t_T05	133.48	62.33	976.73	69.25
Pc_t_T05	81.67	54.22	1742.19	66.02
Pc_t_T05	80.94	52.52	1841.52	63.19
Pc_t_T05	105.45	55.91	540.75	66.09
Pc_t_T05	108.8	54.86	540.47	66.62
Pc_t_T05	87.98	54.95	100.95	63.27
Pc_t_T05	96.95	57.98	1106.08	65.52
Pc_t_T05	131.55	59.48	561.95	71.78
Pc_t_T05	116.59	58.53	112.91	67.05
Pc_t_T05	119.05	53.67	550.95	64.58
Pc_t_T05	93.12	59.12	103.97	66.8
Pc_t_T05	107.75	57.5	525.44	67.47
Pc_t_T05	107.62	58.34	651.47	69.22
Pc_t_T05	114.3	57.05	690.94	67.67
Pc_t_T05	88.06	68.44	830.77	70.61
Pc_t_T05	100.06	55.23	540.86	71.2
Pc_t_T05	79.19	52.52	1660.28	65.48
Pc_t_T05	104.45	60.08	114.8	70.27
Pc_t_T05	109.92	53.98	545.05	70.98
Pc_t_T05	84.45	55.31	1917.19	64.83
Pc_t_T05	102.45	64.25	1118.75	68.61
Pc_t_T05	98.19	56.97	680.06	68.84
Pc_t_T05	112.03	64.73	1723.22	71.03
Pc_t_T05	119.61	72.14	1977.27	77.81
Pc_t_T05	88.47	55.66	2315.06	64.75
Pc_t_T05	122.2	61.39	615.47	73.47
Pc_t_T05	91.02	56.09	2451.17	64.56
Pc_t_T05	116.64	55.59	359.02	67.92
Pc_t_T05	116.91	60.08	443.92	70.59
Pc_t_T05	119.59	59.89	641.7	68.23
Pc_t_T05	94.25	57.39	1395.92	68.55
Pc_t_T05	108.06	59.14	676.17	66.72

## Sheet: Fig2g
Fig. 2g: RNase degradation
Raw data - fluorescent signal intensity [a.u.]
									Normalization to average of buffer ctrl
sequence	Hybridization after incubation with
	RNase buffer	RNase H		Average	RNase buffer	RNase H				buffer ctrl	RNase H
Pc_t_T05	1089.98	89.5		Pc_t_T05	1069.89	81.56			Pc_t_T05	1.01878	0.0836538
Pc_t_T05	862.78	86.72							Pc_t_T05	0.806422	0.0810553
Pc_t_T05	887.83	85.94		SD					Pc_t_T05	0.829836	0.0803263
Pc_t_T05	1372.78	75.95		Pc_t_T05	159.07	5.11336			Pc_t_T05	1.28311	0.0709889
Pc_t_T05	1148.03	75.5							Pc_t_T05	1.07304	0.0705682
Pc_t_T05	952.81	76.06		SEM					Pc_t_T05	0.890571	0.0710917
Pc_t_T05	1055.72	80.45		Pc_t_T05	56.2397	1.80784			Pc_t_T05	0.986759	0.0751949
Pc_t_T05	1189.16	82.36							Pc_t_T05	1.11148	0.0769801

## Sheet: Fig3b
Fig. 3b: Primer extension with Cy3-UTP
					Sorted according to position of dA
Raw data - fluorescent intensity [a.u.]:						RNA																							ctrl features
						Position of dA in template																							Position of dA in template
RNA		ctrl features				A01	A04	A07	A10	A13	A16	A19	A22	A25	A28	A31	A34	A37	A40	A43	A46	A49	A52	A55	A58	A61			A01	A04	A07	A10	A13	A16	A19	A22	A25	A28	A31	A34	A37	A40	A43	A46	A49	A52	A55	A58	A61
A01_PPc	1052.16	A01	634.36			1052.16	1008.36	1268.2	1185.2	995.52	946.88	963.12	979.48	1007.4	1002.4	995.68	1042.4	1067.52	1018.8	983.36	940.28	955.68	976.4	942.32	957.36	992.12			634.36	660.56	610.08	652.6	565.16	556.92	530.16	768.92	850.4	550	566.88	576.88	575.36	612.2	616.96	561.2	578.88	655.04	580.32	601.64	578.08
A01_PPc	1027.32	A01	579.32			1027.32	952.32	982.08	1008.6	1103.68	1100.76	1005	1092.8	1044.8	1131.08	966.44	1006.56	992.48	1030.12	1029.36	973.76	955.84	885.24	963.68	1028.64	1020.8			579.32	558.04	576.44	536.24	519.12	585.52	618.68	583.56	573.36	572.96	575.88	673.4	624.32	577.28	591.52	571.12	575.72	647.48	565.36	666.88	551.4
A01_PPc	1141.48	A01	543.28			1141.48	1169.36	1250.6	1199.48	1073.28	1056.6	1031.64	1001.04	1015.24	1006.16	1000.2	975.44	1058.4	963.12	992.52	970.32	1047.4	966.2	957.4	1093.32	957			543.28	536.56	546.28	600.44	544.96	542.92	547.32	581.92	584.6	554.56	570.6	816.16	579.4	560.2	618.48	596.52	579.2	575.64	597.64	589.88	579.2
A01_PPc	1183.96	A01	872.72			1183.96	1075.36	1153.8	1403.24	1001.8	1075.88	1119.68	1060.16	1118.76	1024.24	1006.04	1002.48	938.8	1084.04	977.68	1027.36	976.32	930.6	936.32	987.48	997.16			872.72	609.12	623	607.44	554.84	594.12	586.12	593	578.4	559.76	543.92	597.08	610.2	581.68	576.52	671.28	598.76	585.32	569.48	697.12	599.4
A01_PPc	1206.92	A01	552.2			1206.92	1116.8	1201.8	1096	1044.52	1066.08	1096.4	988.16	985.24	1031.64	955.32	978.24	1057.96	910.48	958.8	927.84	1099.32	967.32	973.24	1042.52	987.92			552.2	543.48	611.08	547.2	540.16	548.16	548.32	592.84	614.96	671.72	621.68	574.8	581	595.4	737.16	670.08	652.92	602.92	589.92	607.88	610.48
A01_PPc	1186.48	A01	575			1186.48	1135.52	1041.64	1075.72	1031.48	1016	980.72	1126.92	948.16	931.6	978.08	1024.52	1164.24	1079.92	1295.08	1080.92	1116.92	928.32	912.04	872.6	884.16			575	597.16	522.6	553.88	599.76	566.44	561.04	562.12	579.68	583.92	631.24	574.6	590.92	627.48	678.2	524.04	615.8	581.64	678.08	616.96	585.16
A01_PPc	1183.88	A01	586			1183.88	1134.92	1023.36	1057.08	970.72	958.96	1029.2	1021.24	1065.28	1160.68	1100.52	1151.6	1097.72	1225.8	991.04	897.2	1161.08	918.48	846.84	880.96	904.28			586	588.96	540.56	633.04	578.64	628.24	664.64	598.6	574.28	571	567	563.12	635.24	657.88	622.8	569.12	586.72	562.68	573.6	642.72	626.08
A01_PPc	1203.04	A01	551.08			1203.04	1062.64	1008.44	1055.96	1043.8	1148.52	1239.52	1179.92	1127	993.2	932.2	894	949.24	866.28	890.44	922.16	932.44	1071.12	903.44	919.92	900.96			551.08	548.44	668.08	610.92	575.88	592.96	613.96	591.48	564.88	593.72	614.92	591	667.52	619.32	551.24	590.68	564.2	576.72	671.56	599.6	594.96
A01_PPc	1284	A01	617.08			1284	1121.8	1182.2	1191.08	1191.32	1032.16	914.52	981	919.24	1348.4	872.32	883.36	874.56	939.44	924.88	1063.8	868.8	863.48	935.56	941.12	908.2			617.08	583.68	545.08	559.08	559.6	609.76	548.64	550.56	606.16	562.76	659.36	555.76	598.96	617.6	537.56	557.48	693.36	550.08	573	636.24	569.16
A01_PPc	1535.56	A01	559.44			1535.56	1492	896.52	852.28	958.32	1113.56	1174.88	893.64	949.76	899.8	861.24	953.52	892.8	913.16	933.96	977.92	850.72	884.56	925.36	1130.16	937			559.44	552.76	541.88	580.08	581.16	593.56	563.44	525.48	493.2	558.12	533.6	615.12	762.32	538.24	572	734.76	567.72	569.76	647.04	634.2	619.52
A01_PPc	1007.8	A01	543.48			1007.8	946.96	922.08	1026.8	921.96	927.08	905.52	851.72	933.16	928	899.64	981.16	956.64	888.52	918.4	939.84	913.72	946.88	955.28	884.2	997.2			543.48	548.72	519.8	543.04	587.04	586.52	550.2	610.16	515.16	535.52	539.44	592.12	699.4	577.4	555.8	602.4	728.68	1007.6	820.2	585.32	598.52
A01_PPc	1012.6	A01	616.84			1012.6	922.4	921.48	929.2	923.12	894.36	945.56	947.48	907.32	900.24	910.8	940.36	945.6	909.64	905.24	897.88	964.24	895.8	934.36	973	950.4			616.84	540.64	513.28	541.72	622.36	608.56	553.56	598	601	614.88	578.28	635.72	638.2	636.12	1054.4	580.72	577.92	606.24	573.92	566.04	675.56
A01_PPc	1013.4	A01	715.56			1013.4	1076.64	910.8	940.8	906	986.28	980.4	980.84	924.2	905.24	892.72	925.76	914.08	971.96	1054.44	980.92	944.88	894.64	857.44	956.04	885.24			715.56	511.12	553.92	572.4	528.44	556.44	658.08	650.6	629.8	571.36	664.16	602.32	614.04	620.8	580.16	576.72	575.64	612.68	552.92	561.36	555.04
A01_PPc	1043.4	A01	717			1043.4	933.6	949.04	960	923.48	931.36	926.16	989.68	966.76	995.16	966.04	1072.68	980.6	989.12	859.12	979.84	931.6	910.08	900.8	907	954.8			717	538.16	578.84	600.2	602.36	588.76	629.08	632.08	649.56	605.88	578.88	572.96	649.36	597.28	586.48	596.36	539.92	589.84	567.36	547.12	535.16
A01_PPc	988.12	A01	663			988.12	933.12	1004.2	1014.72	975.28	977.6	982.68	1020.08	944.08	882.2	952	903.4	923.88	901.72	913.56	948.68	999.48	944.92	953.52	906.92	1029.68			663	540.16	685.56	577.24	585.64	613.32	628.68	638.64	554.44	601.72	558.16	570.36	494.08	549.88	572	652.76	590.8	627.68	524	515.48	536.8
A01_PPc	1063.92	A01	610.28			1063.92	1016.2	1069.88	1015.56	978.72	1028.52	1022	963.28	1022	936.04	950.68	925.68	921.88	942.36	964.36	934.56	975.4	1013.48	982.52	970.44	957.92			610.28	602.16	617.32	550.28	555.32	575.24	530.48	600.72	543.68	534.36	573.56	567.28	537.68	540.44	573.52	549.76	614.12	583.76	710.92	549.12	553.4
A01_PPc	991.64	A01	596.96			991.64	951.92	941.52	1049.64	1027.52	1024.88	1005.48	947.16	965.16	946.28	902.12	1012.96	957.96	962.32	1060.24	998.16	966.28	926.6	945.84	977.4	963.48			596.96	575.8	556.52	557.4	514.48	533.6	512.76	511.4	583.36	528.32	559	533.44	514.44	564.72	605.28	545.16	612.12	622.4	606.88	629.48	545.44
A01_PPc	1063.84	A01	530.36			1063.84	1002.56	995.12	969.2	983.52	979.12	879.76	896.52	893.84	924.76	973.4	995.52	961.04	954.76	982.32	1006.84	911	924.4	1054.2	935.24	930.52			530.36	530.32	490.16	517.32	505.08	548.72	552.16	517.64	550.56	519.52	614.64	567.88	523.16	529.8	527.24	541.92	531.08	523.28	556.44	546.04	560.84
A01_PPc	1048.8	A01	510.72			1048.8	887.2	876.2	869.84	860.24	878.12	984.8	935.8	923.56	935.12	1000.6	898.32	937.76	994.36	918.16	920.84	932.12	892	907.8	944.24	1046.88			510.72	559.24	572.16	505.96	563.28	505.88	554.6	530.04	564.2	516.64	561.96	527.36	511.68	544.72	543.24	520.04	552.76	594.88	552.08	486.8	558.6
A01_PPc	986.84	A01	520.44			986.84	1094.88	903.76	918.36	971	1065.56	1105.04	930.8	1011.16	975.04	932	923.64	951	974.52	920.52	1024.28	977.36	883.04	936.52	918.48	950.2			520.44	496.32	553.04	515.56	536.92	622.8	508.44	549.6	546.44	509.16	613.96	545.08	570.52	533.92	535.52	499.08	561.52	516.4	521.28	525.48	516.64
A01_PPc	1091.32	A01	612.48			1091.32	1006.96	999.16	998.12	984.36	931.08	1302.72	1031.32	985.32	1132.44	1049.56	1032.64	955.28	917.44	992.08	993.6	999.4	1292.52	889.68	911.08	792.84			612.48	516.64	503.32	498.36	500.96	495.52	538.36	529.44	768.16	584.8	506.08	523.16	527.04	524.88	585.4	536.64	505.48	508.72	516.32	529.24	541
A01_PPc	1058.96	A01	504.04			1058.96	975.68	1030.52	1073.4	1050.68	1181	1077.88	1045.28	917.84	1013.12	1063.52	982.28	914.08	951.68	882.84	881	837.36	784.4	785.52	748.08	821.28			504.04	544.88	511.76	494.32	480	621.76	564.8	581.12	530.68	558.52	505.68	548.72	594.8	576.08	544.2	578.84	583.6	655.16	567	540.56	552
A01_PPc	1115.88	A01	477.4			1115.88	1193.8	1048.32	986.48	1071.36	1069.08	1006.4	1073.8	917.64	893.64	898.28	847.72	801.2	838.48	878.68	798.48	803.52	786.28	772.8	842.24	851.88			477.4	567.44	500.64	524.48	591.04	637.84	515	579.12	522.16	524.28	530	537.08	543.96	508.92	509.16	526.12	558	556.56	557.36	740.84	567.8
A01_PPc	1068.2	A01	522.24			1068.2	1037.12	1049.08	999.4	932.08	1345.44	825.96	826.76	850.08	808.56	805.48	836.96	882.12	857.08	814.96	811.68	748.72	817	843.24	764.6	767.68			522.24	601.72	552.44	527.44	595.68	536.32	511.44	519.64	570.16	523.92	518.8	551.68	574.88	543.32	621.44	649.32	553.16	559.64	573.2	703.96	575.96
A01_PPc	1022.88	A01	546.68			1022.88	905.44	846.2	912.16	866.8	833.32	854.96	893.08	856.6	823.36	848.52	843.64	782.96	803.6	867.96	882.84	794.32	861.16	797.32	869.4	841.28			546.68	514.96	511.72	508.8	585.28	510.68	517.44	531.04	544.96	553.88	644.76	651.44	606.36	516.64	610	617.32	603.68	597.48	589.92	704.8	584.76
A01_PPc	939.56	A01	580.8			939.56	848.68	865.92	924.32	860.28	865.68	884.44	760.2	778	797.08	776.52	797.24	808	803.68	951.92	949.04	882.12	789.8	863.72	847.24	876.32			580.8	523.28	551.72	631.96	555.64	530.2	680.8	710.32	580.68	597.72	582.52	616.24	640	655.24	607.92	612.72	650.8	626.8	605.16	610.64	573.76
A01_PPc	951.28	A01	504.96			951.28	905.68	804.56	836.16	794.68	849.96	811.68	893.6	847.88	881.76	996.76	957.92	876.4	778.48	837.96	809.88	834.52	840.44	938.2	913.32	928.56			504.96	592.44	500.88	663.72	524.88	512.44	557.88	724.48	583.8	582.72	689.68	679.08	795.12	612.4	674.2	683.76	585.92	573.52	556.92	535.32	619.92
A01_PPc	1040.68	A01	690.92			1040.68	829.32	819.12	823.48	836.92	860	845.32	885.36	845.16	813.88	855.04	814	832.04	834.72	854.92	871.2	849.88	990.8	827.8	902.8	869.44			690.92	502.36	545.44	600.52	602.64	597.72	634.64	560.4	720.56	1099.16	547.16	628.52	569.68	623.8	694	565.96	547.04	532.88	538.28	522.12	588.2
A01_PPc	924.16	A01	560.6			924.16	844.2	808.6	767.84	788.48	871.32	832.12	852.2	878.6	841.56	913.32	987.68	891.16	961.2	782.68	852.96	863.76	818	872.96	868.16	842.96			560.6	636.8	607.12	537.52	522.72	602	631.12	602.56	632.48	566.28	534.96	517.44	606.48	518.92	576.8	562.8	515.28	537.32	561.84	602.24	506.64
A01_PPc	855	A01	577.16			855	829.32	1163.04	887.08	905	880.56	922.64	875.36	910.04	851.24	801.64	965.08	850.04	832.8	948.6	918.48	865.28	917.6	945.28	802	897.44			577.16	620.68	653.32	571.64	557.76	513.56	507.84	489.12	478.08	485.04	497.44	552.32	510.52	557.8	528.64	494.72	496.68	472.48	449.32	457.24	499.12
A01_PPc	958.84	A01	549.36			958.84	894.16	975	940.4	762.2	836.36	855.64	1075.48	843.88	853	850.16	905.72	879.16	955.92	887.28	754.64	837.36	862	817.8	846.8	860.52			549.36	504.76	469.84	447.16	430.32	533.44	487.76	647.92	549.44	506.16	505	638.04	466.12	689.16	478.16	510.16	544	514.96	574.68	517.32	555.52
A01_PPc	890.68	A01	476.64			890.68	861	833.28	884	892.36	865.88	1003.56	838.44	926.44	929.96	843.52	852.96	966.12	879.28	866.8	849.04	938.72	877.4	937.76	832.2	812.12			476.64	483.96	490.72	486.64	512.56	481.8	476.04	875.4	520.76	524.44	521.76	512.52	542.48	501.24	519.96	561.88	537.72	517.96	590.92	546.64	506
A01_PPc	1005.88	A01	496.96			1005.88	959.44	944.32	950.64	1092.68	904	906.64	896.32	967.12	991.08	876.84	922.36	1004.56	962.12	1019.88	920.84	907.16	968.4	923.16	904.32	936.68			496.96	540.28	484	495.56	441.48	477.2	545.84	536.88	552.36	527.6	561.96	579.56	414.16	566.24	605.44	515	529	616.72	565.92	527.76	517.68
A01_PPc	1158.72	A01	539.92			1158.72	965.72	985.76	986	1078.64	1011.4	997.76	1041.24	1029.56	996.4	1003.08	929.2	891.32	953.16	884	904.92	944.16	1041.4	983.84	1035	1015.96			539.92	493.6	514.04	492.12	518.44	509.6	559.48	484.32	649.8	514.96	512.08	564.96	546.96	512.68	616.36	562.04	569.52	547.68	718.76	533.36	558.24
A01_PPc	1145.24	A01	496.36			1145.24	1116.04	1014.96	995.56	1014.28	1002.88	966.36	948.04	1021.64	987.32	920.44	929.16	1001.56	1038.56	985.88	1107.56	981	1010.48	1021.36	959.12	922.52			496.36	497.08	517.6	579.6	573.48	509.92	504.92	552.24	523.8	526.48	519.24	502.28	490.2	587.24	516.6	579.4	525.8	539.96	538.84	583.44	642.2
A01_PPc	1167.24	A01	578.28			1167.24	1040.4	1002.36	990.6	1041.92	1258.96	1199.52	1051.08	1124.88	1009.96	988.92	963.4	1061.04	1017.04	1055.64	974.32	921.4	913.44	1015.32	978.24	809.32			578.28	681.92	494.72	558.2	561.6	511.76	577.2	603.32	592.88	499.12	554.56	542.08	553.92	545.2	538.92	526.12	537.08	557.12	571.68	607.12	542.08
A01_PPc	1102.88	A01	499.6			1102.88	1059.76	975.2	1012	1004.12	1076.52	1068.68	913.28	1115.88	1065.8	1085.68	1017.36	951.12	926.92	931	835.16	878.48	769.84	850.08	831.2	831.64			499.6	511.44	509.04	511.24	526.64	567.8	495.68	599.08	519.2	558.56	622.52	528.12	626.04	611.76	539.72	574.52	526.24	564.32	560.32	608.36	572.64
A01_PPc	1157.56	A01	670.2			1157.56	1087.24	1006.12	905.36	1349.72	1047.24	1023.16	1019.84	958.96	958.52	871.44	887.76	882.44	963.44	788.72	780.28	839.8	792.16	848.84	832.76	841.92			670.2	548.08	545.52	506.12	516.76	517.64	574.2	560.2	525.16	561.84	499.08	555.92	486.64	611.52	535.16	529.92	571.68	522.68	654.2	636.36	649
A01_PPc	1104.44	A01	582			1104.44	1194.56	1101.72	1545.52	962.96	986.92	899.32	910.04	866.68	810.56	834.8	835.2	884.88	936.68	849.96	848.32	785.36	806.28	796.84	941.72	838.08			582	499.76	722.56	493.36	491.8	489.2	524.44	508.04	593.16	515.96	512.24	560.6	532.48	589.96	735.64	562.4	575.32	582.68	663.56	569.52	539.2
A01_PPc	1092.16	A01	515.6			1092.16	922.96	1042.76	903.88	877.36	866.2	839.32	835.2	886	934.92	1021.72	771.6	761.52	780.48	843.92	840.92	879.28	844.52	1026.28	850.52	893.2			515.6	486.6	485.48	494.32	524.16	517.96	616.32	577.96	520.16	547.32	614.28	537.24	569	601.4	567.24	558.6	559	585.2	647.8	539.4	655.84
A01_PPc	970.92	A01	527.04			970.92	887.08	864.72	860.16	875	975.84	872.32	808.52	809.72	870.48	877.96	856.48	851.12	911.68	892.28	866.24	876.48	1033.92	875.72	899.32	882.28			527.04	540.48	549.64	556	578.88	619.12	638.68	595.84	550.4	562.36	611.2	556.08	534.36	687.08	556.32	761.24	621.16	603.16	1108.4	575.88	625
A01_PPc	984.36	A01	612.96			984.36	1059.56	860.48	884.12	871.92	916.84	854.36	973.64	915.52	945.16	882.96	891.64	865.04	856.72	840.2	879.44	887.56	916.84	941.44	958.24	909.12			612.96	574.12	576.64	574.88	612.8	604.12	574.84	607.96	621.4	553.28	590.32	608.48	996.2	775.24	538.16	579.6	563.76	595	660.72	552.6	599.52
A01_PPc	934.24	A01	608.08			934.24	881.24	879.2	986.88	952.84	872.56	872.44	892.64	842.56	929.56	878.6	896.44	920.92	947	930.28	974.32	949	950.44	872	860.6	991			608.08	545.16	561.24	669.08	573.6	530.8	551.92	549.36	588.6	566.32	575.28	586.6	570.48	608.72	571.68	586.12	562.88	546.76	562.16	552.96	552.68
A01_PPc	1037.2	A01	540.68			1037.2	935.92	1064.32	796.28	883.96	876.44	970.76	959.92	963.84	1023.6	974.48	978.84	956.88	871.24	1015.28	800.56	892.2	909.6	975.48	905.16	893.32			540.68	558.96	612.8	609.72	702.04	556.04	571.6	555.56	567.52	553.84	664	555.48	589.32	524	553.48	522	562.88	685.96	552.12	513.44	519.04
A01_PPc	974.52	A01	591.52			974.52	1045.04	940.08	1064.76	1025.6	1003.24	1013.4	963.76	1118.6	958.6	982.2	950.64	997.4	959.52	1040.56	910.4	1156.24	979.04	940.6	870.56	946.72			591.52	553.28	548.48	570.96	581.72	588.52	558	541.6	536.48	538.96	603.28	584.2	591.44	547.92	512.64	528.32	517.92	520.12	546.16	692.12	517.6
A01_PPc	1053.68	A01	575.36			1053.68	1028.8	1103.64	1192.84	1075.8	905.32	1038.56	969	975.8	1060.88	988	1026.2	951.36	950.96	943.28	924.8	993.6	927.08	1009.56	1023.64	879.6			575.36	560.84	552.84	512.72	523.4	530.68	589.8	518.24	541.64	546	563.12	553.16	560.32	512.12	598.88	533.28	516.68	523.76	525.84	567.64	524.68
A01_PPc	976.08	A01	508.48			976.08	982.92	964.64	960.4	971	983.48	953.28	1284.6	950.4	1142.08	904.16	915.04	929.44	957.48	986.36	1015.84	1000.12	1014.64	1101.24	1091.84	1103.04			508.48	534.88	519.32	599.08	592.8	514.56	528.04	521.16	503.96	566	513.08	535.64	493.88	512.92	522.08	545.56	565.96	557.56	551.64	603.04	557.16
A01_PPc	1170.84	A01	588.96			1170.84	1101.96	1022.08	1030.8	1062.32	1007.12	934.2	957.48	987.04	1048.68	863.76	1019.04	1046.56	969.24	1052.36	926.28	1084.32	892.32	926.92	935.84	1009.28			588.96	558.56	494.4	542.4	513.76	508.92	560.72	525.16	539.72	521.16	613.36	523.24	541.64	662.76	527.8	532.92	529.04	529.12	571.08	688	557.2
A01_PPc	1192.92	A01	550.88			1192.92	1001.24	979.44	993.36	1061	1104	980.76	1050.88	1028.2	1035.52	1072.56	938.6	1037.92	973.16	957.08	993.36	958.36	1019.52	1024.16	976.96	991.04			550.88	497.88	496.16	501.64	528	530.44	547.92	584.36	539.72	540.84	741.44	541.64	554.48	539.68	582.28	600.6	551.72	554.04	535.24	586.56	594.68
A01_PPc	1155.6	A01	521.84			1155.6	1139.56	1029.16	1144.48	1083.72	1017.48	970.2	956.56	1025.36	1078.28	990.04	1000.68	1042.56	988.36	984.12	991.6	928.6	936.84	924.28	936.48	933.8			521.84	591.32	510.56	550.52	529.24	514.6	505.76	495.36	604.8	505.12	481.12	559.16	506.32	543.68	569	684.8	587.68	571.52	560.84	593.8	578.36
A01_PPc	1225.68	A01	552.96			1225.68	1146.76	967	1050.36	1064	1015.2	1001.72	1008.68	1056.36	1045.44	1106.44	1009.32	1003.04	1032.2	901.88	919.8	909.28	921.44	982.84	939.28	851.16			552.96	516.44	492.24	483.92	469.72	522.76	526.76	588	544.56	543.16	567.6	578.32	643.08	551.04	560.88	604.72	595.72	581.52	548.48	582.84	588.76
A01_PPc	1134.04	A01	484.64			1134.04	1001.68	1006.52	1049.8	1066.72	1092.64	1063.88	1054.12	1029.48	1039.44	937.44	920.12	910.96	951.64	956.12	850.72	873.4	876.28	817.72	1044.36	768.24			484.64	574.68	493.8	532.28	525.88	548.12	543.08	586.12	553.88	629.72	560.48	610.8	620.96	570.72	711.04	575.12	586.24	619.04	640.88	632.56	607.88
A01_PPc	1144.68	A01	720.52			1144.68	1154.96	1166.32	1039.88	1044.56	1055	979.72	942.04	929	926.64	851	890.12	831.4	830.28	645.96	823.72	757.84	887.36	887.04	843.72	912.08			720.52	562.84	581.48	670.48	566.96	520.6	563.12	581.88	628.04	734.84	551.72	579.68	565.68	553.68	570.4	630.8	904.92	528.76	500.44	568.76	580.24
A01_PPc	1129.36	A01	563.4			1129.36	1058.4	1011.24	1104.16	958.68	950.68	994.08	1138.76	843.6	857.88	843.2	857.6	877.88	842.52	878.4	987.8	765.44	746.8	769.08	839.88	813.48			563.4	597.24	541.44	561.04	642.76	623.44	669.48	591.88	581.44	537.6	608.2	641.32	534.88	823.44	560.04	625.12	718.32	601.6	596.16	559.76	633.44
A01_PPc	1042.56	A01	609.12			1042.56	885.84	868.6	844.28	922.04	899.4	890.8	1107.16	921.68	825.96	1051.04	810.76	790.08	861.8	836.52	898.24	831.08	801.52	849.92	889.44	1032.6			609.12	538.92	528.4	628.4	585.52	563.32	972.76	536.16	607.36	670.36	695.4	600.88	560.16	635.56	551.84	543	604.4	605.04	611.72	675.2	643
A01_PPc	976.32	A01	600.96			976.32	886.16	871.76	908.92	844.2	715.28	808.48	808.4	801	862.92	899.8	865.08	884.76	840.88	869.52	936.56	1016.92	795.52	838.64	846.8	898.36			600.96	521.36	825.64	595.6	565.96	652.32	545.16	643.52	578.76	561.88	571.2	550.88	537.76	543.64	603.72	661.32	692.52	653.4	611.16	660.72	608.96
A01_PPc	975.12	A01	515.36			975.12	832.72	797.4	789.32	838.24	859.48	963.68	915.72	1291.84	858.48	867.08	848.56	809.6	797.08	835	871.44	829.96	867.12	881.24	858.24	951.68			515.36	603.16	573.68	586.96	555.2	619.96	538.76	542.16	560.36	548.84	647.6	685.48	641.12	606.64	620	625.04	608.88	604.32	627.64	601.72	603.92
A01_PPc	933.92	A01	633.08			933.92	886.8	869.2	865.68	946.64	939.24	944.72	872.08	1057.44	838.28	798.04	827.52	900.8	843.88	833.12	888.8	942.68	1144.04	867.52	909.4	934.12			633.08	514.64	592.48	520.8	541.92	553.52	565.2	686.48	626.2	627.04	632.76	581.88	605.4	610.96	699.44	599.92	578.64	569.84	564.28	571.68	563.72
A01_PPc	1025.2	A01	581.04			1025.2	965.88	962.96	784.76	827.92	954.88	842.6	851.12	907	1059.68	890.88	997	908.12	913.68	878.96	885.24	856.68	905.04	975.12	932.2	985.32			581.04	604.48	514.68	613.76	643.52	607.24	628.4	595.92	676.56	583.48	597.28	586.56	700.64	563.8	614.48	671.48	588.48	626.2	572.36	534.84	1357.96
A01_PPc	1005.6	A01	609.12			1005.6	938.04	903	862.88	1055.68	913.64	987.4	1000.08	1013.08	892.56	927.36	903.72	883.36	985.32	935.84	900.44	942.92	942	925.32	895.92	983.04			609.12	622.52	760.4	580.68	558.08	589.28	801.92	576.36	739.52	596.72	544.84	536.72	567.12	614.72	537.08	597.24	536.08	598.88	597	592.64	570.28
A01_PPc	1012.08	A01	615.76			1012.08	1022.48	992.12	1022.08	906.68	968.52	917.64	1021.36	900.92	1042.96	950.04	990.92	939.2	1018	878.4	886.72	932.56	952.2	864.84	961.4	964.4			615.76	594.56	570.88	613.92	548.48	556.72	528.92	593.88	528.72	540.4	617.84	709.64	572.84	543.64	628.04	626.4	514.32	729.84	543.32	530.24	538.84
A01_PPc	1024.92	A01	540.88			1024.92	1001.44	953.32	934.84	931.44	950.2	1034.8	1000.28	1070.44	1056.16	973.72	951.32	881.36	946.6	949.04	1017.24	977.04	959.32	985	1077.08	863.6			540.88	585.32	517.96	578.28	508.28	578.48	542.64	599.8	565.56	546.36	619.16	542.56	500.56	679.84	551.64	618.52	536.84	556.84	565.24	557.04	604.56
A01_PPc	1063.2	A01	540.32			1063.2	991.24	1017.4	1086.2	1103.2	919.92	907.16	940.76	913.8	985.28	1034.16	1025.88	973.24	972.16	1034.52	976.48	871.44	953.72	994.16	1045.64	962.92			540.32	623.44	561.92	529.4	546.96	551.16	535.24	594.28	563.28	939.8	591.16	639.44	575.96	668.16	661.56	679.64	703.88	581.4	638.96	551.88	638.36
A01_PPc	957.32	A01	525.92			957.32	947.36	1524.6	963.8	961.04	989.92	1012.2	1102.48	1073.88	1050.76	1013.12	953.8	950.4	974.08	927.52	979.6	958.48	936.64	1044.52	1043.92	1046			525.92	520.76	502.36	541.96	575.08	682.28	557.76	554.08	550.16	544.16	542.44	596.12	546.96	550.88	661.72	596.16	555.28	545.28	558.36	639.84	597.52
A01_PPc	1101.68	A01	651.28			1101.68	1052.64	1088.12	1127.12	1096	1065.92	1053.04	1037.56	928.44	986.8	1015.2	944.12	948.8	966.4	989.52	999.32	990.76	929.2	889.72	906.64	914.68			651.28	737.48	567.8	573.28	533.88	634.8	575.72	631.76	573.72	536.24	682.36	557.72	565.6	616.48	603.08	586.84	606.76	1148.76	560.6	572.8	639.92
A01_PPc	1216.56	A01	564.32			1216.56	1113.36	989.4	1079.2	951.6	980.04	952.36	1096.56	1008.4	992.68	1064.6	902.52	916.6	951.56	946.12	915.6	1005.36	1027.32	989.64	944.68	854.52			564.32	877.8	528.92	539.44	540.24	562.84	684.84	610.88	573.48	547.92	668.32	548.24	553.88	555.6	647.92	593.32	633.72	724.24	626.24	587.68	639
A01_PPc	1165.76	A01	548.48			1165.76	1115.16	1051.2	1135.52	1021.8	1167.64	1051.72	985.92	1006.2	963.4	958.12	1316.56	954.36	999.04	1053.08	938.4	989.36	931.36	915.92	971.76	1022.96			548.48	529.2	644.24	516.72	560.68	734.8	641.4	576.96	590.04	636.08	614.48	615.68	607.04	632.6	612.52	607.68	590.32	614.44	580.64	570.84	683.56
A01_PPc	1228	A01	609.16			1228	1165.32	1031.56	1112.08	1068.24	1008.72	972.6	1030.48	1045.56	1016.4	917.24	940.36	910.84	972.84	904.2	889.36	923.16	926.72	965.36	880.32	800.56			609.16	656.12	8885.44	526.28	539.48	569.36	671.72	562.12	574.72	594.88	604.96	580.56	724.84	552.36	564.16	701.12	539.52	588.88	596.72	575.88	630.76
A01_PPc	1331.6	A01	562.84			1331.6	1134.92	1008.52	1090.16	1263.52	1036	925.4	1039.08	1007.2	1025.32	923.8	950	961.32	987.52	919.48	878.32	867.68	845.32	825.84	887.64	898.4			562.84	566.04	559.76	578.96	582.96	567.28	563.52	705.12	781.2	544.52	575.32	621.08	537.08	585.2	604.24	607.52	635.24	561.4	579.68	559.12	687.16
A01_PPc	1119.24	A01	625.08			1119.24	1002.72	1009.16	921.24	993.68	977.48	980.8	959.08	1040.72	1031.16	1058.92	881.32	879.76	864.04	882.36	862.88	900.12	968.88	930.6	999.16	979			625.08	616.48	558.68	562.32	566.52	582.88	567.12	648.16	716.8	618.72	618.88	566.72	625.48	626.08	579.36	552.88	563.6	566.04	666.76	770.4	639.08
A01_PPc	1050.24	A01	627.16			1050.24	1002.2	6152.2	983.64	1028.12	1049.48	1033.08	911.4	945.72	980.84	936.52	896.28	917.4	894.44	918.56	958.52	1027.16	863.48	881.48	958.72	998.44			627.16	602.8	623.44	528.04	545.4	542.36	562.08	623.72	561.2	593.56	626.76	636	665.28	603.8	683.8	645.52	685.6	646.4	730.68	634.4	629.36
A01_PPc	1096.48	A01	630.72			1096.48	1048.4	945.12	910.32	911.24	924.96	930.8	967.52	922.92	974.28	903.48	1071.76	901.48	923.44	945.88	969.6	919.28	928.72	946.96	991.96	983.84			630.72	557.16	668.12	560.28	575.28	551.72	644	637.92	539.84	570.88	649.64	703.08	610.68	679.56	618.6	621.96	972.92	614.4	627.48	600.84	719.08
A01_PPc	1158.28	A01	564.28			1158.28	1140.8	986.56	1006.12	1013	974.56	956.48	984.4	890.84	922.68	979	978.52	987.32	1028.92	955.72	964.4	920.6	975.76	934.48	1408.92	1007.2			564.28	565.64	546.08	608.24	529.76	1365.76	631.72	609.2	660.28	612.72	603.8	613.92	838.28	643.04	664.32	670.12	622.88	653.2	680.68	631.08	624.12
A01_PPc	1165	A01	599.92			1165	1075.4	1037.08	984.24	1053.96	1190.56	1000	1075.2	968.4	971.56	1045	1054.24	1069.84	943.08	973.84	1043.68	992.6	970.36	1017.36	1036.56	971.4			599.92	579.32	631.12	620.44	650.4	597.48	609.48	603.12	619.4	608.52	641.36	637	613.08	649.8	597.88	621.28	674.12	590.56	558.4	609.32	602.36
A01_PPc	1052.16	A01	625.52			1052.16	1025.4	986.92	1021.04	984.84	1212.08	978.12	1021.08	1047.64	984.08	959.24	962.52	1013.84	1031.32	972.08	941.2	944.36	926.52	928.88	1017.84	1079.72			625.52	609.16	588.8	581.44	592.96	622.4	608.2	583.4	694.4	665.72	630.96	600.12	682.28	602.4	707.16	580.6	555.12	586.52	553.44	549.08	946.64
A01_PPc	1090	A01	639.8			1090	1200.36	984.04	1084.16	956.08	1044.08	996.36	1113.6	994.12	996.32	1068.84	1083.4	1038.8	942.84	935.92	934.88	990.72	975.24	1179.56	992.48	1159.24			639.8	799.12	572.44	672.64	676.28	595.56	637.68	595.32	607.08	612.6	573.56	575.08	630.8	622.56	675.6	526.8	643.88	646.84	566.36	628.56	601.16
A01_PPc	1100.44	A01	732.08			1100.44	1018	1015.2	1045.64	1030.76	1124.36	1035.88	984.24	1492.88	1061.32	974.4	1004.8	1093.12	994.64	938.6	1028.76	1009.68	969	1126.76	962.24	1046.32			732.08	593.16	584.08	648.76	604.88	592.84	716.04	585.56	634.4	559.12	558.68	556.96	512.28	589.84	594.92	546.24	657.64	546.96	631.56	583.76	642.8
A01_PPc	1126.12	A01	679.72			1126.12	1063.88	1059.28	1100.64	1041.96	1048.56	1017.08	1063.72	995	1046.76	1239	976.88	1049.56	950.64	1003.72	972.72	993.88	1035.76	1159.08	1103.04	1032.8			679.72	571.44	563.8	641.72	574.12	587.16	553.72	558.48	594.8	635.16	565.64	538.32	564.8	621.88	706.64	629.6	1442.12	599.92	567.88	566.92	587.72
A01_PPc	1106.4	A01	534.04			1106.4	1136.4	1022.76	1034.52	1082.32	1016	1010.52	993	1055.44	1020.56	1037.84	1096.36	992.8	1017.76	1022.64	1133.76	1006.28	1006.56	1028.96	1298.72	1017.24			534.04	601.92	644.36	551.2	779.8	585.12	558.12	580.8	621.08	546.56	601.44	633.4	566.8	746.68	663.84	654.6	642.56	559.4	556.76	674.88	591.28
A01_PPc	1194.96	A01	821.92			1194.96	1087.68	1040.68	1006.6	1043.84	959.36	1001.2	1051.64	1067.48	985.88	1053.76	1092.8	1013.68	1069.68	1023.68	1053.12	954.16	989.76	1278.12	995.6	1075.04			821.92	658.28	523.36	522.76	604.52	561.96	576.4	635.08	580	583.12	627.04	613.16	557.12	595.72	602	615.96	591.84	559.12	622.72	575.48	592.6
A01_PPc	1195.4	A01	643.92			1195.4	1152.92	993.28	1079.28	1007.4	1038.92	990.36	1005.64	1284.24	1051.28	1030.16	567.08	1010.6	988.48	991.64	973.72	1017.12	1183.16	972.68	1012.96	997.92			643.92	603.68	657	563.76	594.16	579.6	592.44	539.32	646.64	617.08	581.96	720	551.4	584.52	611.12	565.56	575.96	712.76	617.76	591.52	624.4
A01_PPc	1099.96	A01	557			1099.96	1040.2	1083.96	1004.76	1043.04	1060.76	1063.84	1001.84	1130.44	1005.2	989.68	982.76	989.32	982.16	1047.96	985.6	968.76	1038	995.76	985.96	988.36			557	611.04	524.04	517.24	519.92	581.04	639.36	567.56	704.68	655.72	673.92	625.6	645.2	604.04	633.36	626.08	579.24	645.4	565.32	754.2	734.2
A01_PPc	1163.28	A01	525.16			1163.28	1108.84	1020.6	1082.96	1101.64	1019.8	999.16	1045.56	1097.2	1027.88	970.84	1017.08	988.16	1054.8	988.84	981.88	996.52	1039.12	1015.04	1039.72	988			525.16	546.8	632.16	604.64	554.6	545.12	579	543.28	551.84	570.64	639.52	613.68	674.32	720.84	609.36	623.48	588.04	609.24	615.72	598.16	664.4
A01_PPc	1151.92	A01	600.56			1151.92	1128.32	1123.12	1147.36	1034.88	1068.04	960.56	1076.36	968.6	1118.04	1004.16	988.12	1021.04	962.52	982.84	1001.36	941.88	934.36	1039.4	927.28	959.2			600.56	554.56	608.4	562.04	532.28	686.92	660.2	611.16	576	645.48	613.88	711.92	625	573.16	641.36	573.92	640.2	612.04	559.36	574.64	629.32
A01_PPc	1166.08	A01	735.92			1166.08	1306.16	1023.68	1102.52	1090.44	1035.76	1017.76	1010.76	1024.76	1167.72	1207.6	922.76	962.32	982.52	993.88	1030.56	1005.08	937	1055.96	1019.6	973.88			735.92	530.52	575.8	560.52	692.08	611.2	581.08	556.2	610	683.64	562.48	572.44	578.52	592.72	557.76	595.52	532.84	723.6	674.36	639.48	622.28
A04_PPc	1008.36	A01	616.96																										616.96	609.64	661.52	574.56	603.88	548.12	592.92	584.64	734.4	589.32	607.76	621.4	606.04
A04_PPc	952.32	A04	660.56
A04_PPc	1169.36	A04	558.04		replicates	85	85	85	85	85	85	85	85	85	85	85	85	85	85	85	85	85	85	85	85	85		replicates	86	86	86	86	86	86	86	86	86	86	86	86	86	85	85	85	85	85	85	85	85
A04_PPc	1075.36	A04	536.56		average	1085.37	1028.4	1059.89	1004.96	990.644	995.782	978.264	982.216	982.93	976.669	955.867	947.377	943.359	943.733	938.733	936.022	934.458	930.333	939.226	948.654	937.206		average	587.117	571.666	661.934	561.917	562.31	577.978	582.265	586.917	591.642	580.943	587.599	589.366	590.953	594.9	600.991	591.705	602.955	599.541	596.745	593.605	604.607
A04_PPc	1116.8	A04	609.12		median	1090	1025.4	1002.36	1004.76	995.52	989.92	980.76	984.4	968.4	985.88	958.12	950.64	948.8	953.16	938.6	936.56	941.88	928.32	936.32	939.28	946.72		median	577.72	559.1	552.94	559.68	558.84	566.86	563.28	583.96	577.2	561.86	580.42	577.6	575.12	589.96	591.52	586.12	578.64	585.2	573	585.32	591.28
A04_PPc	1135.52	A04	543.48		SD	105.053	114.058	566.692	123.916	98.8429	102.845	89.9687	90.1074	109.577	95.0894	86.6584	93.9265	77.9479	75.825	83.0666	74.2731	81.9527	88.9186	90.1175	99.8572	79.3171		SD	71.848	62.6885	894.251	48.7766	52.7161	97.7925	70.2237	59.917	66.6837	82.6667	51.925	53.6987	81.6216	59.8139	74.7171	53.6389	117.31	90.2282	78.808	58.4762	102.39
A04_PPc	1134.92	A04	597.16		SEM	11.3946	12.3713	61.4664	13.4406	10.721	11.1551	9.75848	9.77352	11.8853	10.3139	9.39942	10.1878	8.45463	8.22437	9.00984	8.05605	8.88902	9.64458	9.77462	10.831	8.60315		SEM	7.74757	6.75988	96.4295	5.25972	5.68453	10.5452	7.57242	6.46101	7.19069	8.91417	5.59922	5.79049	8.80148	6.48773	8.1042	5.81795	12.7241	9.78663	8.54793	6.34263	11.1057
A04_PPc	1062.64	A04	588.96
A04_PPc	1121.8	A04	548.44
A04_PPc	1492	A04	583.68		Excluding outlier (yellow)																							Excluding outlier (yellow)
A04_PPc	946.96	A04	552.76		replicates			84																				replicates			85
A04_PPc	922.4	A04	548.72		average			999.264																				average			565.187
A04_PPc	1076.64	A04	540.64		median			1000.76																				median			552.84
A04_PPc	933.6	A04	511.12		SD			112.151																				SD			64.2783
A04_PPc	933.12	A04	538.16		SEM			12.2367																				SEM			6.97197
A04_PPc	1016.2	A04	540.16
A04_PPc	951.92	A04	602.16
A04_PPc	1002.56	A04	575.8
A04_PPc	887.2	A04	530.32
A04_PPc	1094.88	A04	559.24
A04_PPc	1006.96	A04	496.32
A04_PPc	975.68	A04	516.64
A04_PPc	1193.8	A04	544.88
A04_PPc	1037.12	A04	567.44
A04_PPc	905.44	A04	601.72
A04_PPc	848.68	A04	514.96
A04_PPc	905.68	A04	523.28
A04_PPc	829.32	A04	592.44
A04_PPc	844.2	A04	502.36
A04_PPc	829.32	A04	636.8
A04_PPc	894.16	A04	620.68
A04_PPc	861	A04	504.76
A04_PPc	959.44	A04	483.96
A04_PPc	965.72	A04	540.28
A04_PPc	1116.04	A04	493.6
A04_PPc	1040.4	A04	497.08
A04_PPc	1059.76	A04	681.92
A04_PPc	1087.24	A04	511.44
A04_PPc	1194.56	A04	548.08
A04_PPc	922.96	A04	499.76
A04_PPc	887.08	A04	486.6
A04_PPc	1059.56	A04	540.48
A04_PPc	881.24	A04	574.12
A04_PPc	935.92	A04	545.16
A04_PPc	1045.04	A04	558.96
A04_PPc	1028.8	A04	553.28
A04_PPc	982.92	A04	560.84
A04_PPc	1101.96	A04	534.88
A04_PPc	1001.24	A04	558.56
A04_PPc	1139.56	A04	497.88
A04_PPc	1146.76	A04	591.32
A04_PPc	1001.68	A04	516.44
A04_PPc	1154.96	A04	574.68
A04_PPc	1058.4	A04	562.84
A04_PPc	885.84	A04	597.24
A04_PPc	886.16	A04	538.92
A04_PPc	832.72	A04	521.36
A04_PPc	886.8	A04	603.16
A04_PPc	965.88	A04	514.64
A04_PPc	938.04	A04	604.48
A04_PPc	1022.48	A04	622.52
A04_PPc	1001.44	A04	594.56
A04_PPc	991.24	A04	585.32
A04_PPc	947.36	A04	623.44
A04_PPc	1052.64	A04	520.76
A04_PPc	1113.36	A04	737.48
A04_PPc	1115.16	A04	877.8
A04_PPc	1165.32	A04	529.2
A04_PPc	1134.92	A04	656.12
A04_PPc	1002.72	A04	566.04
A04_PPc	1002.2	A04	616.48
A04_PPc	1048.4	A04	602.8
A04_PPc	1140.8	A04	557.16
A04_PPc	1075.4	A04	565.64
A04_PPc	1025.4	A04	579.32
A04_PPc	1200.36	A04	609.16
A04_PPc	1018	A04	799.12
A04_PPc	1063.88	A04	593.16
A04_PPc	1136.4	A04	571.44
A04_PPc	1087.68	A04	601.92
A04_PPc	1152.92	A04	658.28
A04_PPc	1040.2	A04	603.68
A04_PPc	1108.84	A04	611.04
A04_PPc	1128.32	A04	546.8
A04_PPc	1306.16	A04	554.56
A07_PPc	1268.2	A04	530.52
A07_PPc	982.08	A04	609.64
A07_PPc	1250.6	A07	610.08
A07_PPc	1153.8	A07	576.44
A07_PPc	1201.8	A07	546.28
A07_PPc	1041.64	A07	623
A07_PPc	1023.36	A07	611.08
A07_PPc	1008.44	A07	522.6
A07_PPc	1182.2	A07	540.56
A07_PPc	896.52	A07	668.08
A07_PPc	922.08	A07	545.08
A07_PPc	921.48	A07	541.88
A07_PPc	910.8	A07	519.8
A07_PPc	949.04	A07	513.28
A07_PPc	1004.2	A07	553.92
A07_PPc	1069.88	A07	578.84
A07_PPc	941.52	A07	685.56
A07_PPc	995.12	A07	617.32
A07_PPc	876.2	A07	556.52
A07_PPc	903.76	A07	490.16
A07_PPc	999.16	A07	572.16
A07_PPc	1030.52	A07	553.04
A07_PPc	1048.32	A07	503.32
A07_PPc	1049.08	A07	511.76
A07_PPc	846.2	A07	500.64
A07_PPc	865.92	A07	552.44
A07_PPc	804.56	A07	511.72
A07_PPc	819.12	A07	551.72
A07_PPc	808.6	A07	500.88
A07_PPc	1163.04	A07	545.44
A07_PPc	975	A07	607.12
A07_PPc	833.28	A07	653.32
A07_PPc	944.32	A07	469.84
A07_PPc	985.76	A07	490.72
A07_PPc	1014.96	A07	484
A07_PPc	1002.36	A07	514.04
A07_PPc	975.2	A07	517.6
A07_PPc	1006.12	A07	494.72
A07_PPc	1101.72	A07	509.04
A07_PPc	1042.76	A07	545.52
A07_PPc	864.72	A07	722.56
A07_PPc	860.48	A07	485.48
A07_PPc	879.2	A07	549.64
A07_PPc	1064.32	A07	576.64
A07_PPc	940.08	A07	561.24
A07_PPc	1103.64	A07	612.8
A07_PPc	964.64	A07	548.48
A07_PPc	1022.08	A07	552.84
A07_PPc	979.44	A07	519.32
A07_PPc	1029.16	A07	494.4
A07_PPc	967	A07	496.16
A07_PPc	1006.52	A07	510.56
A07_PPc	1166.32	A07	492.24
A07_PPc	1011.24	A07	493.8
A07_PPc	868.6	A07	581.48
A07_PPc	871.76	A07	541.44
A07_PPc	797.4	A07	528.4
A07_PPc	869.2	A07	825.64
A07_PPc	962.96	A07	573.68
A07_PPc	903	A07	592.48
A07_PPc	992.12	A07	514.68
A07_PPc	953.32	A07	760.4
A07_PPc	1017.4	A07	570.88
A07_PPc	1524.6	A07	517.96
A07_PPc	1088.12	A07	561.92
A07_PPc	989.4	A07	502.36
A07_PPc	1051.2	A07	567.8
A07_PPc	1031.56	A07	528.92
A07_PPc	1008.52	A07	644.24
A07_PPc	1009.16	A07	8885.44
A07_PPc	6152.2	A07	559.76
A07_PPc	945.12	A07	558.68
A07_PPc	986.56	A07	623.44
A07_PPc	1037.08	A07	668.12
A07_PPc	986.92	A07	546.08
A07_PPc	984.04	A07	631.12
A07_PPc	1015.2	A07	588.8
A07_PPc	1059.28	A07	572.44
A07_PPc	1022.76	A07	584.08
A07_PPc	1040.68	A07	563.8
A07_PPc	993.28	A07	644.36
A07_PPc	1083.96	A07	523.36
A07_PPc	1020.6	A07	657
A07_PPc	1123.12	A07	524.04
A07_PPc	1023.68	A07	632.16
A10_PPc	1185.2	A07	608.4
A10_PPc	1008.6	A07	575.8
A10_PPc	1199.48	A07	661.52
A10_PPc	1403.24	A10	652.6
A10_PPc	1096	A10	536.24
A10_PPc	1075.72	A10	600.44
A10_PPc	1057.08	A10	607.44
A10_PPc	1055.96	A10	547.2
A10_PPc	1191.08	A10	553.88
A10_PPc	852.28	A10	633.04
A10_PPc	1026.8	A10	610.92
A10_PPc	929.2	A10	559.08
A10_PPc	940.8	A10	580.08
A10_PPc	960	A10	543.04
A10_PPc	1014.72	A10	541.72
A10_PPc	1015.56	A10	572.4
A10_PPc	1049.64	A10	600.2
A10_PPc	969.2	A10	577.24
A10_PPc	869.84	A10	550.28
A10_PPc	918.36	A10	557.4
A10_PPc	998.12	A10	517.32
A10_PPc	1073.4	A10	505.96
A10_PPc	986.48	A10	515.56
A10_PPc	999.4	A10	498.36
A10_PPc	912.16	A10	494.32
A10_PPc	924.32	A10	524.48
A10_PPc	836.16	A10	527.44
A10_PPc	823.48	A10	508.8
A10_PPc	767.84	A10	631.96
A10_PPc	887.08	A10	663.72
A10_PPc	940.4	A10	600.52
A10_PPc	884	A10	537.52
A10_PPc	950.64	A10	571.64
A10_PPc	986	A10	447.16
A10_PPc	995.56	A10	486.64
A10_PPc	990.6	A10	495.56
A10_PPc	1012	A10	492.12
A10_PPc	905.36	A10	579.6
A10_PPc	1545.52	A10	558.2
A10_PPc	903.88	A10	511.24
A10_PPc	860.16	A10	506.12
A10_PPc	884.12	A10	493.36
A10_PPc	986.88	A10	494.32
A10_PPc	796.28	A10	556
A10_PPc	1064.76	A10	574.88
A10_PPc	1192.84	A10	669.08
A10_PPc	960.4	A10	609.72
A10_PPc	1030.8	A10	570.96
A10_PPc	993.36	A10	512.72
A10_PPc	1144.48	A10	599.08
A10_PPc	1050.36	A10	542.4
A10_PPc	1049.8	A10	501.64
A10_PPc	1039.88	A10	550.52
A10_PPc	1104.16	A10	483.92
A10_PPc	844.28	A10	532.28
A10_PPc	908.92	A10	670.48
A10_PPc	789.32	A10	561.04
A10_PPc	865.68	A10	628.4
A10_PPc	784.76	A10	595.6
A10_PPc	862.88	A10	586.96
A10_PPc	1022.08	A10	520.8
A10_PPc	934.84	A10	613.76
A10_PPc	1086.2	A10	580.68
A10_PPc	963.8	A10	613.92
A10_PPc	1127.12	A10	578.28
A10_PPc	1079.2	A10	529.4
A10_PPc	1135.52	A10	541.96
A10_PPc	1112.08	A10	573.28
A10_PPc	1090.16	A10	539.44
A10_PPc	921.24	A10	516.72
A10_PPc	983.64	A10	526.28
A10_PPc	910.32	A10	578.96
A10_PPc	1006.12	A10	562.32
A10_PPc	984.24	A10	528.04
A10_PPc	1021.04	A10	560.28
A10_PPc	1084.16	A10	608.24
A10_PPc	1045.64	A10	620.44
A10_PPc	1100.64	A10	581.44
A10_PPc	1034.52	A10	672.64
A10_PPc	1006.6	A10	648.76
A10_PPc	1079.28	A10	641.72
A10_PPc	1004.76	A10	551.2
A10_PPc	1082.96	A10	522.76
A10_PPc	1147.36	A10	563.76
A10_PPc	1102.52	A10	517.24
A13_PPc	995.52	A10	604.64
A13_PPc	1103.68	A10	562.04
A13_PPc	1073.28	A10	560.52
A13_PPc	1001.8	A10	574.56
A13_PPc	1044.52	A13	565.16
A13_PPc	1031.48	A13	519.12
A13_PPc	970.72	A13	544.96
A13_PPc	1043.8	A13	554.84
A13_PPc	1191.32	A13	540.16
A13_PPc	958.32	A13	599.76
A13_PPc	921.96	A13	578.64
A13_PPc	923.12	A13	575.88
A13_PPc	906	A13	559.6
A13_PPc	923.48	A13	581.16
A13_PPc	975.28	A13	587.04
A13_PPc	978.72	A13	622.36
A13_PPc	1027.52	A13	528.44
A13_PPc	983.52	A13	602.36
A13_PPc	860.24	A13	585.64
A13_PPc	971	A13	555.32
A13_PPc	984.36	A13	514.48
A13_PPc	1050.68	A13	505.08
A13_PPc	1071.36	A13	563.28
A13_PPc	932.08	A13	536.92
A13_PPc	866.8	A13	500.96
A13_PPc	860.28	A13	480
A13_PPc	794.68	A13	591.04
A13_PPc	836.92	A13	595.68
A13_PPc	788.48	A13	585.28
A13_PPc	905	A13	555.64
A13_PPc	762.2	A13	524.88
A13_PPc	892.36	A13	602.64
A13_PPc	1092.68	A13	522.72
A13_PPc	1078.64	A13	557.76
A13_PPc	1014.28	A13	430.32
A13_PPc	1041.92	A13	512.56
A13_PPc	1004.12	A13	441.48
A13_PPc	1349.72	A13	518.44
A13_PPc	962.96	A13	573.48
A13_PPc	877.36	A13	561.6
A13_PPc	875	A13	526.64
A13_PPc	871.92	A13	516.76
A13_PPc	952.84	A13	491.8
A13_PPc	883.96	A13	524.16
A13_PPc	1025.6	A13	578.88
A13_PPc	1075.8	A13	612.8
A13_PPc	971	A13	573.6
A13_PPc	1062.32	A13	702.04
A13_PPc	1061	A13	581.72
A13_PPc	1083.72	A13	523.4
A13_PPc	1064	A13	592.8
A13_PPc	1066.72	A13	513.76
A13_PPc	1044.56	A13	528
A13_PPc	958.68	A13	529.24
A13_PPc	922.04	A13	469.72
A13_PPc	844.2	A13	525.88
A13_PPc	838.24	A13	566.96
A13_PPc	946.64	A13	642.76
A13_PPc	827.92	A13	585.52
A13_PPc	1055.68	A13	565.96
A13_PPc	906.68	A13	555.2
A13_PPc	931.44	A13	541.92
A13_PPc	1103.2	A13	643.52
A13_PPc	961.04	A13	558.08
A13_PPc	1096	A13	548.48
A13_PPc	951.6	A13	508.28
A13_PPc	1021.8	A13	546.96
A13_PPc	1068.24	A13	575.08
A13_PPc	1263.52	A13	533.88
A13_PPc	993.68	A13	540.24
A13_PPc	1028.12	A13	560.68
A13_PPc	911.24	A13	539.48
A13_PPc	1013	A13	582.96
A13_PPc	1053.96	A13	566.52
A13_PPc	984.84	A13	545.4
A13_PPc	956.08	A13	575.28
A13_PPc	1030.76	A13	529.76
A13_PPc	1041.96	A13	650.4
A13_PPc	1082.32	A13	592.96
A13_PPc	1043.84	A13	676.28
A13_PPc	1007.4	A13	604.88
A13_PPc	1043.04	A13	574.12
A13_PPc	1101.64	A13	779.8
A13_PPc	1034.88	A13	604.52
A13_PPc	1090.44	A13	594.16
A16_PPc	946.88	A13	519.92
A16_PPc	1100.76	A13	554.6
A16_PPc	1056.6	A13	532.28
A16_PPc	1075.88	A13	692.08
A16_PPc	1066.08	A13	603.88
A16_PPc	1016	A16	556.92
A16_PPc	958.96	A16	585.52
A16_PPc	1148.52	A16	542.92
A16_PPc	1032.16	A16	594.12
A16_PPc	1113.56	A16	548.16
A16_PPc	927.08	A16	566.44
A16_PPc	894.36	A16	628.24
A16_PPc	986.28	A16	592.96
A16_PPc	931.36	A16	609.76
A16_PPc	977.6	A16	593.56
A16_PPc	1028.52	A16	586.52
A16_PPc	1024.88	A16	608.56
A16_PPc	979.12	A16	556.44
A16_PPc	878.12	A16	588.76
A16_PPc	1065.56	A16	613.32
A16_PPc	931.08	A16	575.24
A16_PPc	1181	A16	533.6
A16_PPc	1069.08	A16	548.72
A16_PPc	1345.44	A16	505.88
A16_PPc	833.32	A16	622.8
A16_PPc	865.68	A16	495.52
A16_PPc	849.96	A16	621.76
A16_PPc	860	A16	637.84
A16_PPc	871.32	A16	536.32
A16_PPc	880.56	A16	510.68
A16_PPc	836.36	A16	530.2
A16_PPc	865.88	A16	512.44
A16_PPc	904	A16	597.72
A16_PPc	1011.4	A16	602
A16_PPc	1002.88	A16	513.56
A16_PPc	1258.96	A16	533.44
A16_PPc	1076.52	A16	481.8
A16_PPc	1047.24	A16	477.2
A16_PPc	986.92	A16	509.6
A16_PPc	866.2	A16	509.92
A16_PPc	975.84	A16	511.76
A16_PPc	916.84	A16	567.8
A16_PPc	872.56	A16	517.64
A16_PPc	876.44	A16	489.2
A16_PPc	1003.24	A16	517.96
A16_PPc	905.32	A16	619.12
A16_PPc	983.48	A16	604.12
A16_PPc	1007.12	A16	530.8
A16_PPc	1104	A16	556.04
A16_PPc	1017.48	A16	588.52
A16_PPc	1015.2	A16	530.68
A16_PPc	1092.64	A16	514.56
A16_PPc	1055	A16	508.92
A16_PPc	950.68	A16	530.44
A16_PPc	899.4	A16	514.6
A16_PPc	715.28	A16	522.76
A16_PPc	859.48	A16	548.12
A16_PPc	939.24	A16	520.6
A16_PPc	954.88	A16	623.44
A16_PPc	913.64	A16	563.32
A16_PPc	968.52	A16	652.32
A16_PPc	950.2	A16	619.96
A16_PPc	919.92	A16	553.52
A16_PPc	989.92	A16	607.24
A16_PPc	1065.92	A16	589.28
A16_PPc	980.04	A16	556.72
A16_PPc	1167.64	A16	578.48
A16_PPc	1008.72	A16	551.16
A16_PPc	1036	A16	682.28
A16_PPc	977.48	A16	634.8
A16_PPc	1049.48	A16	562.84
A16_PPc	924.96	A16	734.8
A16_PPc	974.56	A16	569.36
A16_PPc	1190.56	A16	567.28
A16_PPc	1212.08	A16	582.88
A16_PPc	1044.08	A16	542.36
A16_PPc	1124.36	A16	551.72
A16_PPc	1048.56	A16	1365.76
A16_PPc	1016	A16	597.48
A16_PPc	959.36	A16	622.4
A16_PPc	1038.92	A16	595.56
A16_PPc	1060.76	A16	592.84
A16_PPc	1019.8	A16	587.16
A16_PPc	1068.04	A16	585.12
A16_PPc	1035.76	A16	561.96
A19_PPc	963.12	A16	579.6
A19_PPc	1005	A16	581.04
A19_PPc	1031.64	A16	545.12
A19_PPc	1119.68	A16	686.92
A19_PPc	1096.4	A16	611.2
A19_PPc	980.72	A16	548.12
A19_PPc	1029.2	A19	530.16
A19_PPc	1239.52	A19	618.68
A19_PPc	914.52	A19	547.32
A19_PPc	1174.88	A19	586.12
A19_PPc	905.52	A19	548.32
A19_PPc	945.56	A19	561.04
A19_PPc	980.4	A19	664.64
A19_PPc	926.16	A19	613.96
A19_PPc	982.68	A19	548.64
A19_PPc	1022	A19	563.44
A19_PPc	1005.48	A19	550.2
A19_PPc	879.76	A19	553.56
A19_PPc	984.8	A19	658.08
A19_PPc	1105.04	A19	629.08
A19_PPc	1302.72	A19	628.68
A19_PPc	1077.88	A19	530.48
A19_PPc	1006.4	A19	512.76
A19_PPc	825.96	A19	552.16
A19_PPc	854.96	A19	554.6
A19_PPc	884.44	A19	508.44
A19_PPc	811.68	A19	538.36
A19_PPc	845.32	A19	564.8
A19_PPc	832.12	A19	515
A19_PPc	922.64	A19	511.44
A19_PPc	855.64	A19	517.44
A19_PPc	1003.56	A19	680.8
A19_PPc	906.64	A19	557.88
A19_PPc	997.76	A19	634.64
A19_PPc	966.36	A19	631.12
A19_PPc	1199.52	A19	507.84
A19_PPc	1068.68	A19	487.76
A19_PPc	1023.16	A19	476.04
A19_PPc	899.32	A19	545.84
A19_PPc	839.32	A19	559.48
A19_PPc	872.32	A19	504.92
A19_PPc	854.36	A19	577.2
A19_PPc	872.44	A19	495.68
A19_PPc	970.76	A19	574.2
A19_PPc	1013.4	A19	524.44
A19_PPc	1038.56	A19	616.32
A19_PPc	953.28	A19	638.68
A19_PPc	934.2	A19	574.84
A19_PPc	980.76	A19	551.92
A19_PPc	970.2	A19	571.6
A19_PPc	1001.72	A19	558
A19_PPc	1063.88	A19	589.8
A19_PPc	979.72	A19	528.04
A19_PPc	994.08	A19	560.72
A19_PPc	890.8	A19	547.92
A19_PPc	808.48	A19	505.76
A19_PPc	963.68	A19	526.76
A19_PPc	944.72	A19	543.08
A19_PPc	842.6	A19	563.12
A19_PPc	987.4	A19	669.48
A19_PPc	917.64	A19	972.76
A19_PPc	1034.8	A19	545.16
A19_PPc	907.16	A19	538.76
A19_PPc	1012.2	A19	565.2
A19_PPc	1053.04	A19	628.4
A19_PPc	952.36	A19	801.92
A19_PPc	1051.72	A19	528.92
A19_PPc	972.6	A19	542.64
A19_PPc	925.4	A19	535.24
A19_PPc	980.8	A19	557.76
A19_PPc	1033.08	A19	575.72
A19_PPc	930.8	A19	684.84
A19_PPc	956.48	A19	641.4
A19_PPc	1000	A19	671.72
A19_PPc	978.12	A19	563.52
A19_PPc	996.36	A19	567.12
A19_PPc	1035.88	A19	562.08
A19_PPc	1017.08	A19	644
A19_PPc	1010.52	A19	631.72
A19_PPc	1001.2	A19	609.48
A19_PPc	990.36	A19	608.2
A19_PPc	1063.84	A19	637.68
A19_PPc	999.16	A19	716.04
A19_PPc	960.56	A19	553.72
A19_PPc	1017.76	A19	558.12
A22_PPc	979.48	A19	576.4
A22_PPc	1092.8	A19	592.44
A22_PPc	1001.04	A19	639.36
A22_PPc	1060.16	A19	579
A22_PPc	988.16	A19	660.2
A22_PPc	1126.92	A19	581.08
A22_PPc	1021.24	A19	592.92
A22_PPc	1179.92	A22	768.92
A22_PPc	981	A22	583.56
A22_PPc	893.64	A22	581.92
A22_PPc	851.72	A22	593
A22_PPc	947.48	A22	592.84
A22_PPc	980.84	A22	562.12
A22_PPc	989.68	A22	598.6
A22_PPc	1020.08	A22	591.48
A22_PPc	963.28	A22	550.56
A22_PPc	947.16	A22	525.48
A22_PPc	896.52	A22	610.16
A22_PPc	935.8	A22	598
A22_PPc	930.8	A22	650.6
A22_PPc	1031.32	A22	632.08
A22_PPc	1045.28	A22	638.64
A22_PPc	1073.8	A22	600.72
A22_PPc	826.76	A22	511.4
A22_PPc	893.08	A22	517.64
A22_PPc	760.2	A22	530.04
A22_PPc	893.6	A22	549.6
A22_PPc	885.36	A22	529.44
A22_PPc	852.2	A22	581.12
A22_PPc	875.36	A22	579.12
A22_PPc	1075.48	A22	519.64
A22_PPc	838.44	A22	531.04
A22_PPc	896.32	A22	710.32
A22_PPc	1041.24	A22	724.48
A22_PPc	948.04	A22	560.4
A22_PPc	1051.08	A22	602.56
A22_PPc	913.28	A22	489.12
A22_PPc	1019.84	A22	647.92
A22_PPc	910.04	A22	875.4
A22_PPc	835.2	A22	536.88
A22_PPc	808.52	A22	484.32
A22_PPc	973.64	A22	552.24
A22_PPc	892.64	A22	603.32
A22_PPc	959.92	A22	599.08
A22_PPc	963.76	A22	560.2
A22_PPc	969	A22	508.04
A22_PPc	1284.6	A22	577.96
A22_PPc	957.48	A22	595.84
A22_PPc	1050.88	A22	607.96
A22_PPc	956.56	A22	549.36
A22_PPc	1008.68	A22	555.56
A22_PPc	1054.12	A22	541.6
A22_PPc	942.04	A22	518.24
A22_PPc	1138.76	A22	521.16
A22_PPc	1107.16	A22	525.16
A22_PPc	808.4	A22	584.36
A22_PPc	915.72	A22	495.36
A22_PPc	872.08	A22	588
A22_PPc	851.12	A22	586.12
A22_PPc	1000.08	A22	581.88
A22_PPc	1021.36	A22	591.88
A22_PPc	1000.28	A22	536.16
A22_PPc	940.76	A22	643.52
A22_PPc	1102.48	A22	542.16
A22_PPc	1037.56	A22	686.48
A22_PPc	1096.56	A22	595.92
A22_PPc	985.92	A22	576.36
A22_PPc	1030.48	A22	593.88
A22_PPc	1039.08	A22	599.8
A22_PPc	959.08	A22	594.28
A22_PPc	911.4	A22	554.08
A22_PPc	967.52	A22	631.76
A22_PPc	984.4	A22	610.88
A22_PPc	1075.2	A22	576.96
A22_PPc	1021.08	A22	562.12
A22_PPc	1113.6	A22	705.12
A22_PPc	984.24	A22	648.16
A22_PPc	1063.72	A22	623.72
A22_PPc	993	A22	637.92
A22_PPc	1051.64	A22	609.2
A22_PPc	1005.64	A22	603.12
A22_PPc	1001.84	A22	583.4
A22_PPc	1045.56	A22	595.32
A22_PPc	1076.36	A22	585.56
A22_PPc	1010.76	A22	558.48
A25_PPc	1007.4	A22	580.8
A25_PPc	1044.8	A22	635.08
A25_PPc	1015.24	A22	539.32
A25_PPc	1118.76	A22	567.56
A25_PPc	985.24	A22	543.28
A25_PPc	948.16	A22	611.16
A25_PPc	1065.28	A22	556.2
A25_PPc	1127	A22	584.64
A25_PPc	919.24	A25	850.4
A25_PPc	949.76	A25	573.36
A25_PPc	933.16	A25	584.6
A25_PPc	907.32	A25	578.4
A25_PPc	924.2	A25	614.96
A25_PPc	966.76	A25	579.68
A25_PPc	944.08	A25	574.28
A25_PPc	1022	A25	564.88
A25_PPc	965.16	A25	606.16
A25_PPc	893.84	A25	493.2
A25_PPc	923.56	A25	515.16
A25_PPc	1011.16	A25	601
A25_PPc	985.32	A25	629.8
A25_PPc	917.84	A25	649.56
A25_PPc	917.64	A25	554.44
A25_PPc	850.08	A25	543.68
A25_PPc	856.6	A25	583.36
A25_PPc	778	A25	550.56
A25_PPc	847.88	A25	564.2
A25_PPc	845.16	A25	546.44
A25_PPc	878.6	A25	768.16
A25_PPc	910.04	A25	530.68
A25_PPc	843.88	A25	522.16
A25_PPc	926.44	A25	570.16
A25_PPc	967.12	A25	544.96
A25_PPc	1029.56	A25	580.68
A25_PPc	1021.64	A25	583.8
A25_PPc	1124.88	A25	720.56
A25_PPc	1115.88	A25	632.48
A25_PPc	958.96	A25	478.08
A25_PPc	866.68	A25	549.44
A25_PPc	886	A25	520.76
A25_PPc	809.72	A25	552.36
A25_PPc	915.52	A25	649.8
A25_PPc	842.56	A25	523.8
A25_PPc	963.84	A25	592.88
A25_PPc	1118.6	A25	519.2
A25_PPc	975.8	A25	525.16
A25_PPc	950.4	A25	593.16
A25_PPc	987.04	A25	520.16
A25_PPc	1028.2	A25	550.4
A25_PPc	1025.36	A25	621.4
A25_PPc	1056.36	A25	588.6
A25_PPc	1029.48	A25	567.52
A25_PPc	929	A25	536.48
A25_PPc	843.6	A25	541.64
A25_PPc	921.68	A25	503.96
A25_PPc	801	A25	539.72
A25_PPc	1291.84	A25	539.72
A25_PPc	1057.44	A25	604.8
A25_PPc	907	A25	544.56
A25_PPc	1013.08	A25	553.88
A25_PPc	900.92	A25	628.04
A25_PPc	1070.44	A25	581.44
A25_PPc	913.8	A25	607.36
A25_PPc	1073.88	A25	578.76
A25_PPc	928.44	A25	560.36
A25_PPc	1008.4	A25	626.2
A25_PPc	1006.2	A25	676.56
A25_PPc	1045.56	A25	739.52
A25_PPc	1007.2	A25	528.72
A25_PPc	1040.72	A25	565.56
A25_PPc	945.72	A25	563.28
A25_PPc	922.92	A25	550.16
A25_PPc	890.84	A25	573.72
A25_PPc	968.4	A25	573.48
A25_PPc	1047.64	A25	590.04
A25_PPc	994.12	A25	574.72
A25_PPc	1492.88	A25	781.2
A25_PPc	995	A25	716.8
A25_PPc	1055.44	A25	561.2
A25_PPc	1067.48	A25	539.84
A25_PPc	1284.24	A25	660.28
A25_PPc	1130.44	A25	619.4
A25_PPc	1097.2	A25	694.4
A25_PPc	968.6	A25	607.08
A25_PPc	1024.76	A25	634.4
A28_PPc	1002.4	A25	594.8
A28_PPc	1131.08	A25	621.08
A28_PPc	1006.16	A25	580
A28_PPc	1024.24	A25	646.64
A28_PPc	1031.64	A25	704.68
A28_PPc	931.6	A25	551.84
A28_PPc	1160.68	A25	576
A28_PPc	993.2	A25	610
A28_PPc	1348.4	A25	734.4
A28_PPc	899.8	A28	550
A28_PPc	928	A28	572.96
A28_PPc	900.24	A28	554.56
A28_PPc	905.24	A28	559.76
A28_PPc	995.16	A28	671.72
A28_PPc	882.2	A28	583.92
A28_PPc	936.04	A28	571
A28_PPc	946.28	A28	593.72
A28_PPc	924.76	A28	562.76
A28_PPc	935.12	A28	558.12
A28_PPc	975.04	A28	535.52
A28_PPc	1132.44	A28	614.88
A28_PPc	1013.12	A28	571.36
A28_PPc	893.64	A28	605.88
A28_PPc	808.56	A28	601.72
A28_PPc	823.36	A28	534.36
A28_PPc	797.08	A28	528.32
A28_PPc	881.76	A28	519.52
A28_PPc	813.88	A28	516.64
A28_PPc	841.56	A28	509.16
A28_PPc	851.24	A28	584.8
A28_PPc	853	A28	558.52
A28_PPc	929.96	A28	524.28
A28_PPc	991.08	A28	523.92
A28_PPc	996.4	A28	553.88
A28_PPc	987.32	A28	597.72
A28_PPc	1009.96	A28	582.72
A28_PPc	1065.8	A28	1099.16
A28_PPc	958.52	A28	566.28
A28_PPc	810.56	A28	485.04
A28_PPc	934.92	A28	506.16
A28_PPc	870.48	A28	524.44
A28_PPc	945.16	A28	527.6
A28_PPc	929.56	A28	514.96
A28_PPc	1023.6	A28	526.48
A28_PPc	958.6	A28	499.12
A28_PPc	1060.88	A28	558.56
A28_PPc	1142.08	A28	561.84
A28_PPc	1048.68	A28	515.96
A28_PPc	1035.52	A28	547.32
A28_PPc	1078.28	A28	562.36
A28_PPc	1045.44	A28	553.28
A28_PPc	1039.44	A28	566.32
A28_PPc	926.64	A28	553.84
A28_PPc	857.88	A28	538.96
A28_PPc	825.96	A28	546
A28_PPc	862.92	A28	566
A28_PPc	858.48	A28	521.16
A28_PPc	838.28	A28	540.84
A28_PPc	1059.68	A28	505.12
A28_PPc	892.56	A28	543.16
A28_PPc	1042.96	A28	629.72
A28_PPc	1056.16	A28	734.84
A28_PPc	985.28	A28	537.6
A28_PPc	1050.76	A28	670.36
A28_PPc	986.8	A28	561.88
A28_PPc	992.68	A28	548.84
A28_PPc	963.4	A28	627.04
A28_PPc	1016.4	A28	583.48
A28_PPc	1025.32	A28	596.72
A28_PPc	1031.16	A28	540.4
A28_PPc	980.84	A28	546.36
A28_PPc	974.28	A28	939.8
A28_PPc	922.68	A28	544.16
A28_PPc	971.56	A28	536.24
A28_PPc	984.08	A28	547.92
A28_PPc	996.32	A28	636.08
A28_PPc	1061.32	A28	594.88
A28_PPc	1046.76	A28	544.52
A28_PPc	1020.56	A28	618.72
A28_PPc	985.88	A28	593.56
A28_PPc	1051.28	A28	570.88
A28_PPc	1005.2	A28	612.72
A28_PPc	1027.88	A28	608.52
A28_PPc	1118.04	A28	665.72
A28_PPc	1167.72	A28	612.6
A31_PPc	995.68	A28	559.12
A31_PPc	966.44	A28	635.16
A31_PPc	1000.2	A28	546.56
A31_PPc	1006.04	A28	583.12
A31_PPc	955.32	A28	617.08
A31_PPc	978.08	A28	655.72
A31_PPc	1100.52	A28	570.64
A31_PPc	932.2	A28	645.48
A31_PPc	872.32	A28	683.64
A31_PPc	861.24	A28	589.32
A31_PPc	899.64	A31	566.88
A31_PPc	910.8	A31	575.88
A31_PPc	892.72	A31	570.6
A31_PPc	966.04	A31	543.92
A31_PPc	952	A31	621.68
A31_PPc	950.68	A31	631.24
A31_PPc	902.12	A31	567
A31_PPc	973.4	A31	614.92
A31_PPc	1000.6	A31	659.36
A31_PPc	932	A31	533.6
A31_PPc	1049.56	A31	539.44
A31_PPc	1063.52	A31	578.28
A31_PPc	898.28	A31	664.16
A31_PPc	805.48	A31	578.88
A31_PPc	848.52	A31	558.16
A31_PPc	776.52	A31	573.56
A31_PPc	996.76	A31	559
A31_PPc	855.04	A31	614.64
A31_PPc	913.32	A31	561.96
A31_PPc	801.64	A31	613.96
A31_PPc	850.16	A31	506.08
A31_PPc	843.52	A31	505.68
A31_PPc	876.84	A31	530
A31_PPc	1003.08	A31	518.8
A31_PPc	920.44	A31	644.76
A31_PPc	988.92	A31	582.52
A31_PPc	1085.68	A31	689.68
A31_PPc	871.44	A31	547.16
A31_PPc	834.8	A31	534.96
A31_PPc	1021.72	A31	497.44
A31_PPc	877.96	A31	505
A31_PPc	882.96	A31	521.76
A31_PPc	878.6	A31	561.96
A31_PPc	974.48	A31	512.08
A31_PPc	982.2	A31	519.24
A31_PPc	988	A31	554.56
A31_PPc	904.16	A31	622.52
A31_PPc	863.76	A31	499.08
A31_PPc	1072.56	A31	512.24
A31_PPc	990.04	A31	614.28
A31_PPc	1106.44	A31	611.2
A31_PPc	937.44	A31	590.32
A31_PPc	851	A31	575.28
A31_PPc	843.2	A31	664
A31_PPc	1051.04	A31	603.28
A31_PPc	899.8	A31	563.12
A31_PPc	867.08	A31	513.08
A31_PPc	798.04	A31	613.36
A31_PPc	890.88	A31	741.44
A31_PPc	927.36	A31	481.12
A31_PPc	950.04	A31	567.6
A31_PPc	973.72	A31	560.48
A31_PPc	1034.16	A31	551.72
A31_PPc	1013.12	A31	608.2
A31_PPc	1015.2	A31	695.4
A31_PPc	1064.6	A31	571.2
A31_PPc	958.12	A31	647.6
A31_PPc	917.24	A31	632.76
A31_PPc	923.8	A31	597.28
A31_PPc	1058.92	A31	544.84
A31_PPc	936.52	A31	617.84
A31_PPc	903.48	A31	619.16
A31_PPc	979	A31	591.16
A31_PPc	1045	A31	542.44
A31_PPc	959.24	A31	682.36
A31_PPc	1068.84	A31	668.32
A31_PPc	974.4	A31	614.48
A31_PPc	1239	A31	604.96
A31_PPc	1037.84	A31	575.32
A31_PPc	1053.76	A31	618.88
A31_PPc	1030.16	A31	626.76
A31_PPc	989.68	A31	649.64
A31_PPc	970.84	A31	603.8
A31_PPc	1004.16	A31	641.36
A31_PPc	1207.6	A31	630.96
A34_PPc	1042.4	A31	573.56
A34_PPc	1006.56	A31	558.68
A34_PPc	975.44	A31	565.64
A34_PPc	1002.48	A31	601.44
A34_PPc	978.24	A31	627.04
A34_PPc	1024.52	A31	581.96
A34_PPc	1151.6	A31	673.92
A34_PPc	894	A31	639.52
A34_PPc	883.36	A31	613.88
A34_PPc	953.52	A31	562.48
A34_PPc	981.16	A31	607.76
A34_PPc	940.36	A34	576.88
A34_PPc	925.76	A34	673.4
A34_PPc	1072.68	A34	816.16
A34_PPc	903.4	A34	597.08
A34_PPc	925.68	A34	574.8
A34_PPc	1012.96	A34	574.6
A34_PPc	995.52	A34	563.12
A34_PPc	898.32	A34	591
A34_PPc	923.64	A34	555.76
A34_PPc	1032.64	A34	615.12
A34_PPc	982.28	A34	592.12
A34_PPc	847.72	A34	635.72
A34_PPc	836.96	A34	602.32
A34_PPc	843.64	A34	572.96
A34_PPc	797.24	A34	570.36
A34_PPc	957.92	A34	567.28
A34_PPc	814	A34	533.44
A34_PPc	987.68	A34	567.88
A34_PPc	965.08	A34	527.36
A34_PPc	905.72	A34	545.08
A34_PPc	852.96	A34	523.16
A34_PPc	922.36	A34	548.72
A34_PPc	929.2	A34	537.08
A34_PPc	929.16	A34	551.68
A34_PPc	963.4	A34	651.44
A34_PPc	1017.36	A34	616.24
A34_PPc	887.76	A34	679.08
A34_PPc	835.2	A34	628.52
A34_PPc	771.6	A34	517.44
A34_PPc	856.48	A34	552.32
A34_PPc	891.64	A34	638.04
A34_PPc	896.44	A34	512.52
A34_PPc	978.84	A34	579.56
A34_PPc	950.64	A34	564.96
A34_PPc	1026.2	A34	502.28
A34_PPc	915.04	A34	542.08
A34_PPc	1019.04	A34	528.12
A34_PPc	938.6	A34	555.92
A34_PPc	1000.68	A34	560.6
A34_PPc	1009.32	A34	537.24
A34_PPc	920.12	A34	556.08
A34_PPc	890.12	A34	608.48
A34_PPc	857.6	A34	586.6
A34_PPc	810.76	A34	555.48
A34_PPc	865.08	A34	584.2
A34_PPc	848.56	A34	553.16
A34_PPc	827.52	A34	535.64
A34_PPc	997	A34	523.24
A34_PPc	903.72	A34	541.64
A34_PPc	990.92	A34	559.16
A34_PPc	951.32	A34	578.32
A34_PPc	1025.88	A34	610.8
A34_PPc	953.8	A34	579.68
A34_PPc	944.12	A34	641.32
A34_PPc	902.52	A34	600.88
A34_PPc	1316.56	A34	550.88
A34_PPc	940.36	A34	685.48
A34_PPc	950	A34	581.88
A34_PPc	881.32	A34	586.56
A34_PPc	896.28	A34	536.72
A34_PPc	1071.76	A34	709.64
A34_PPc	978.52	A34	542.56
A34_PPc	1054.24	A34	639.44
A34_PPc	962.52	A34	596.12
A34_PPc	1083.4	A34	557.72
A34_PPc	1004.8	A34	548.24
A34_PPc	976.88	A34	615.68
A34_PPc	1096.36	A34	580.56
A34_PPc	1092.8	A34	621.08
A34_PPc	567.08	A34	566.72
A34_PPc	982.76	A34	636
A34_PPc	1017.08	A34	703.08
A34_PPc	988.12	A34	613.92
A34_PPc	922.76	A34	637
A37_PPc	1067.52	A34	600.12
A37_PPc	992.48	A34	575.08
A37_PPc	1058.4	A34	556.96
A37_PPc	938.8	A34	538.32
A37_PPc	1057.96	A34	633.4
A37_PPc	1164.24	A34	613.16
A37_PPc	1097.72	A34	720
A37_PPc	949.24	A34	625.6
A37_PPc	874.56	A34	613.68
A37_PPc	892.8	A34	711.92
A37_PPc	956.64	A34	572.44
A37_PPc	945.6	A34	621.4
A37_PPc	914.08	A37	575.36
A37_PPc	980.6	A37	624.32
A37_PPc	923.88	A37	579.4
A37_PPc	921.88	A37	610.2
A37_PPc	957.96	A37	581
A37_PPc	961.04	A37	590.92
A37_PPc	937.76	A37	635.24
A37_PPc	951	A37	667.52
A37_PPc	955.28	A37	598.96
A37_PPc	914.08	A37	762.32
A37_PPc	801.2	A37	699.4
A37_PPc	882.12	A37	638.2
A37_PPc	782.96	A37	614.04
A37_PPc	808	A37	649.36
A37_PPc	876.4	A37	494.08
A37_PPc	832.04	A37	537.68
A37_PPc	891.16	A37	514.44
A37_PPc	850.04	A37	523.16
A37_PPc	879.16	A37	511.68
A37_PPc	966.12	A37	570.52
A37_PPc	1004.56	A37	527.04
A37_PPc	891.32	A37	594.8
A37_PPc	1001.56	A37	543.96
A37_PPc	1061.04	A37	574.88
A37_PPc	951.12	A37	606.36
A37_PPc	882.44	A37	640
A37_PPc	884.88	A37	795.12
A37_PPc	761.52	A37	569.68
A37_PPc	851.12	A37	606.48
A37_PPc	865.04	A37	510.52
A37_PPc	920.92	A37	466.12
A37_PPc	956.88	A37	542.48
A37_PPc	997.4	A37	414.16
A37_PPc	951.36	A37	546.96
A37_PPc	929.44	A37	490.2
A37_PPc	1046.56	A37	553.92
A37_PPc	1037.92	A37	626.04
A37_PPc	1042.56	A37	486.64
A37_PPc	1003.04	A37	532.48
A37_PPc	910.96	A37	569
A37_PPc	831.4	A37	534.36
A37_PPc	877.88	A37	996.2
A37_PPc	790.08	A37	570.48
A37_PPc	884.76	A37	589.32
A37_PPc	809.6	A37	591.44
A37_PPc	900.8	A37	560.32
A37_PPc	908.12	A37	493.88
A37_PPc	883.36	A37	541.64
A37_PPc	939.2	A37	554.48
A37_PPc	881.36	A37	506.32
A37_PPc	973.24	A37	643.08
A37_PPc	950.4	A37	620.96
A37_PPc	948.8	A37	565.68
A37_PPc	916.6	A37	534.88
A37_PPc	954.36	A37	560.16
A37_PPc	910.84	A37	537.76
A37_PPc	961.32	A37	641.12
A37_PPc	879.76	A37	605.4
A37_PPc	917.4	A37	700.64
A37_PPc	901.48	A37	567.12
A37_PPc	987.32	A37	572.84
A37_PPc	1069.84	A37	500.56
A37_PPc	1013.84	A37	575.96
A37_PPc	1038.8	A37	546.96
A37_PPc	1093.12	A37	565.6
A37_PPc	1049.56	A37	553.88
A37_PPc	992.8	A37	607.04
A37_PPc	1013.68	A37	724.84
A37_PPc	1010.6	A37	537.08
A37_PPc	989.32	A37	625.48
A37_PPc	988.16	A37	665.28
A37_PPc	1021.04	A37	610.68
A37_PPc	962.32	A37	838.28
A40_PPc	1018.8	A37	613.08
A40_PPc	1030.12	A37	682.28
A40_PPc	963.12	A37	630.8
A40_PPc	1084.04	A37	512.28
A40_PPc	910.48	A37	564.8
A40_PPc	1079.92	A37	566.8
A40_PPc	1225.8	A37	557.12
A40_PPc	866.28	A37	551.4
A40_PPc	939.44	A37	645.2
A40_PPc	913.16	A37	674.32
A40_PPc	888.52	A37	625
A40_PPc	909.64	A37	578.52
A40_PPc	971.96	A37	606.04
A40_PPc	989.12	A40	612.2
A40_PPc	901.72	A40	577.28
A40_PPc	942.36	A40	560.2
A40_PPc	962.32	A40	581.68
A40_PPc	954.76	A40	595.4
A40_PPc	994.36	A40	627.48
A40_PPc	974.52	A40	657.88
A40_PPc	917.44	A40	619.32
A40_PPc	951.68	A40	617.6
A40_PPc	838.48	A40	538.24
A40_PPc	857.08	A40	577.4
A40_PPc	803.6	A40	636.12
A40_PPc	803.68	A40	620.8
A40_PPc	778.48	A40	597.28
A40_PPc	834.72	A40	549.88
A40_PPc	961.2	A40	540.44
A40_PPc	832.8	A40	564.72
A40_PPc	955.92	A40	529.8
A40_PPc	879.28	A40	544.72
A40_PPc	962.12	A40	533.92
A40_PPc	953.16	A40	524.88
A40_PPc	1038.56	A40	576.08
A40_PPc	1017.04	A40	508.92
A40_PPc	926.92	A40	543.32
A40_PPc	963.44	A40	516.64
A40_PPc	936.68	A40	655.24
A40_PPc	780.48	A40	612.4
A40_PPc	911.68	A40	623.8
A40_PPc	856.72	A40	518.92
A40_PPc	947	A40	557.8
A40_PPc	871.24	A40	689.16
A40_PPc	959.52	A40	501.24
A40_PPc	950.96	A40	566.24
A40_PPc	957.48	A40	512.68
A40_PPc	969.24	A40	587.24
A40_PPc	973.16	A40	545.2
A40_PPc	988.36	A40	611.76
A40_PPc	1032.2	A40	611.52
A40_PPc	951.64	A40	589.96
A40_PPc	830.28	A40	601.4
A40_PPc	842.52	A40	687.08
A40_PPc	861.8	A40	775.24
A40_PPc	840.88	A40	608.72
A40_PPc	797.08	A40	524
A40_PPc	843.88	A40	547.92
A40_PPc	913.68	A40	512.12
A40_PPc	985.32	A40	512.92
A40_PPc	1018	A40	662.76
A40_PPc	946.6	A40	539.68
A40_PPc	972.16	A40	543.68
A40_PPc	974.08	A40	551.04
A40_PPc	966.4	A40	570.72
A40_PPc	951.56	A40	553.68
A40_PPc	999.04	A40	823.44
A40_PPc	972.84	A40	635.56
A40_PPc	987.52	A40	543.64
A40_PPc	864.04	A40	606.64
A40_PPc	894.44	A40	610.96
A40_PPc	923.44	A40	563.8
A40_PPc	1028.92	A40	614.72
A40_PPc	943.08	A40	543.64
A40_PPc	1031.32	A40	679.84
A40_PPc	942.84	A40	668.16
A40_PPc	994.64	A40	550.88
A40_PPc	950.64	A40	616.48
A40_PPc	1017.76	A40	555.6
A40_PPc	1069.68	A40	632.6
A40_PPc	988.48	A40	552.36
A40_PPc	982.16	A40	585.2
A40_PPc	1054.8	A40	626.08
A40_PPc	962.52	A40	603.8
A40_PPc	982.52	A40	679.56
A43_PPc	983.36	A40	643.04
A43_PPc	1029.36	A40	649.8
A43_PPc	992.52	A40	602.4
A43_PPc	977.68	A40	622.56
A43_PPc	958.8	A40	589.84
A43_PPc	1295.08	A40	621.88
A43_PPc	991.04	A40	746.68
A43_PPc	890.44	A40	595.72
A43_PPc	924.88	A40	584.52
A43_PPc	933.96	A40	604.04
A43_PPc	918.4	A40	720.84
A43_PPc	905.24	A40	573.16
A43_PPc	1054.44	A40	592.72
A43_PPc	859.12	A43	616.96
A43_PPc	913.56	A43	591.52
A43_PPc	964.36	A43	618.48
A43_PPc	1060.24	A43	576.52
A43_PPc	982.32	A43	737.16
A43_PPc	918.16	A43	678.2
A43_PPc	920.52	A43	622.8
A43_PPc	992.08	A43	551.24
A43_PPc	882.84	A43	537.56
A43_PPc	878.68	A43	572
A43_PPc	814.96	A43	555.8
A43_PPc	867.96	A43	1054.4
A43_PPc	951.92	A43	580.16
A43_PPc	837.96	A43	586.48
A43_PPc	854.92	A43	572
A43_PPc	782.68	A43	573.52
A43_PPc	948.6	A43	605.28
A43_PPc	887.28	A43	527.24
A43_PPc	866.8	A43	543.24
A43_PPc	1019.88	A43	535.52
A43_PPc	884	A43	585.4
A43_PPc	985.88	A43	544.2
A43_PPc	1055.64	A43	509.16
A43_PPc	931	A43	621.44
A43_PPc	788.72	A43	610
A43_PPc	849.96	A43	607.92
A43_PPc	843.92	A43	674.2
A43_PPc	892.28	A43	694
A43_PPc	840.2	A43	576.8
A43_PPc	930.28	A43	528.64
A43_PPc	1015.28	A43	478.16
A43_PPc	1040.56	A43	519.96
A43_PPc	943.28	A43	605.44
A43_PPc	986.36	A43	616.36
A43_PPc	1052.36	A43	516.6
A43_PPc	957.08	A43	538.92
A43_PPc	984.12	A43	539.72
A43_PPc	901.88	A43	535.16
A43_PPc	956.12	A43	735.64
A43_PPc	645.96	A43	567.24
A43_PPc	878.4	A43	556.32
A43_PPc	836.52	A43	538.16
A43_PPc	869.52	A43	571.68
A43_PPc	835	A43	553.48
A43_PPc	833.12	A43	512.64
A43_PPc	878.96	A43	598.88
A43_PPc	935.84	A43	522.08
A43_PPc	878.4	A43	527.8
A43_PPc	949.04	A43	582.28
A43_PPc	1034.52	A43	569
A43_PPc	927.52	A43	560.88
A43_PPc	989.52	A43	711.04
A43_PPc	946.12	A43	570.4
A43_PPc	1053.08	A43	560.04
A43_PPc	904.2	A43	551.84
A43_PPc	919.48	A43	603.72
A43_PPc	882.36	A43	620
A43_PPc	918.56	A43	699.44
A43_PPc	945.88	A43	614.48
A43_PPc	955.72	A43	537.08
A43_PPc	973.84	A43	628.04
A43_PPc	972.08	A43	551.64
A43_PPc	935.92	A43	661.56
A43_PPc	938.6	A43	661.72
A43_PPc	1003.72	A43	603.08
A43_PPc	1022.64	A43	647.92
A43_PPc	1023.68	A43	612.52
A43_PPc	991.64	A43	564.16
A43_PPc	1047.96	A43	604.24
A43_PPc	988.84	A43	579.36
A43_PPc	982.84	A43	683.8
A43_PPc	993.88	A43	618.6
A46_PPc	940.28	A43	664.32
A46_PPc	973.76	A43	597.88
A46_PPc	970.32	A43	707.16
A46_PPc	1027.36	A43	675.6
A46_PPc	927.84	A43	594.92
A46_PPc	1080.92	A43	706.64
A46_PPc	897.2	A43	663.84
A46_PPc	922.16	A43	602
A46_PPc	1063.8	A43	611.12
A46_PPc	977.92	A43	633.36
A46_PPc	939.84	A43	609.36
A46_PPc	897.88	A43	641.36
A46_PPc	980.92	A43	557.76
A46_PPc	979.84	A46	561.2
A46_PPc	948.68	A46	571.12
A46_PPc	934.56	A46	596.52
A46_PPc	998.16	A46	671.28
A46_PPc	1006.84	A46	670.08
A46_PPc	920.84	A46	524.04
A46_PPc	1024.28	A46	569.12
A46_PPc	993.6	A46	590.68
A46_PPc	881	A46	557.48
A46_PPc	798.48	A46	734.76
A46_PPc	811.68	A46	602.4
A46_PPc	882.84	A46	580.72
A46_PPc	949.04	A46	576.72
A46_PPc	809.88	A46	596.36
A46_PPc	871.2	A46	652.76
A46_PPc	852.96	A46	549.76
A46_PPc	918.48	A46	545.16
A46_PPc	754.64	A46	541.92
A46_PPc	849.04	A46	520.04
A46_PPc	920.84	A46	499.08
A46_PPc	904.92	A46	536.64
A46_PPc	1107.56	A46	578.84
A46_PPc	974.32	A46	526.12
A46_PPc	835.16	A46	649.32
A46_PPc	780.28	A46	617.32
A46_PPc	848.32	A46	612.72
A46_PPc	840.92	A46	683.76
A46_PPc	866.24	A46	565.96
A46_PPc	879.44	A46	562.8
A46_PPc	974.32	A46	494.72
A46_PPc	800.56	A46	510.16
A46_PPc	910.4	A46	561.88
A46_PPc	924.8	A46	515
A46_PPc	1015.84	A46	562.04
A46_PPc	926.28	A46	579.4
A46_PPc	993.36	A46	526.12
A46_PPc	991.6	A46	574.52
A46_PPc	919.8	A46	529.92
A46_PPc	850.72	A46	562.4
A46_PPc	823.72	A46	558.6
A46_PPc	987.8	A46	761.24
A46_PPc	898.24	A46	579.6
A46_PPc	936.56	A46	586.12
A46_PPc	871.44	A46	522
A46_PPc	888.8	A46	528.32
A46_PPc	885.24	A46	533.28
A46_PPc	900.44	A46	545.56
A46_PPc	886.72	A46	532.92
A46_PPc	1017.24	A46	600.6
A46_PPc	976.48	A46	684.8
A46_PPc	979.6	A46	604.72
A46_PPc	999.32	A46	575.12
A46_PPc	915.6	A46	630.8
A46_PPc	938.4	A46	625.12
A46_PPc	889.36	A46	543
A46_PPc	878.32	A46	661.32
A46_PPc	862.88	A46	625.04
A46_PPc	958.52	A46	599.92
A46_PPc	969.6	A46	671.48
A46_PPc	964.4	A46	597.24
A46_PPc	1043.68	A46	626.4
A46_PPc	941.2	A46	618.52
A46_PPc	934.88	A46	679.64
A46_PPc	1028.76	A46	596.16
A46_PPc	972.72	A46	586.84
A46_PPc	1133.76	A46	593.32
A46_PPc	1053.12	A46	607.68
A46_PPc	973.72	A46	701.12
A46_PPc	985.6	A46	607.52
A46_PPc	981.88	A46	552.88
A46_PPc	1001.36	A46	645.52
A46_PPc	1030.56	A46	621.96
A49_PPc	955.68	A46	670.12
A49_PPc	955.84	A46	621.28
A49_PPc	1047.4	A46	580.6
A49_PPc	976.32	A46	526.8
A49_PPc	1099.32	A46	546.24
A49_PPc	1116.92	A46	629.6
A49_PPc	1161.08	A46	654.6
A49_PPc	932.44	A46	615.96
A49_PPc	868.8	A46	565.56
A49_PPc	850.72	A46	626.08
A49_PPc	913.72	A46	623.48
A49_PPc	964.24	A46	573.92
A49_PPc	944.88	A46	595.52
A49_PPc	931.6	A49	578.88
A49_PPc	999.48	A49	575.72
A49_PPc	975.4	A49	579.2
A49_PPc	966.28	A49	598.76
A49_PPc	911	A49	652.92
A49_PPc	932.12	A49	615.8
A49_PPc	977.36	A49	586.72
A49_PPc	999.4	A49	564.2
A49_PPc	837.36	A49	693.36
A49_PPc	803.52	A49	567.72
A49_PPc	748.72	A49	728.68
A49_PPc	794.32	A49	577.92
A49_PPc	882.12	A49	575.64
A49_PPc	834.52	A49	539.92
A49_PPc	849.88	A49	590.8
A49_PPc	863.76	A49	614.12
A49_PPc	865.28	A49	612.12
A49_PPc	837.36	A49	531.08
A49_PPc	938.72	A49	552.76
A49_PPc	907.16	A49	561.52
A49_PPc	944.16	A49	505.48
A49_PPc	981	A49	583.6
A49_PPc	921.4	A49	558
A49_PPc	878.48	A49	553.16
A49_PPc	839.8	A49	603.68
A49_PPc	785.36	A49	650.8
A49_PPc	879.28	A49	585.92
A49_PPc	876.48	A49	547.04
A49_PPc	887.56	A49	515.28
A49_PPc	949	A49	496.68
A49_PPc	892.2	A49	544
A49_PPc	1156.24	A49	537.72
A49_PPc	993.6	A49	529
A49_PPc	1000.12	A49	569.52
A49_PPc	1084.32	A49	525.8
A49_PPc	958.36	A49	537.08
A49_PPc	928.6	A49	526.24
A49_PPc	909.28	A49	571.68
A49_PPc	873.4	A49	575.32
A49_PPc	757.84	A49	559
A49_PPc	765.44	A49	621.16
A49_PPc	831.08	A49	563.76
A49_PPc	1016.92	A49	562.88
A49_PPc	829.96	A49	562.88
A49_PPc	942.68	A49	517.92
A49_PPc	856.68	A49	516.68
A49_PPc	942.92	A49	565.96
A49_PPc	932.56	A49	529.04
A49_PPc	977.04	A49	551.72
A49_PPc	871.44	A49	587.68
A49_PPc	958.48	A49	595.72
A49_PPc	990.76	A49	586.24
A49_PPc	1005.36	A49	904.92
A49_PPc	989.36	A49	718.32
A49_PPc	923.16	A49	604.4
A49_PPc	867.68	A49	692.52
A49_PPc	900.12	A49	608.88
A49_PPc	1027.16	A49	578.64
A49_PPc	919.28	A49	588.48
A49_PPc	920.6	A49	536.08
A49_PPc	992.6	A49	514.32
A49_PPc	944.36	A49	536.84
A49_PPc	990.72	A49	703.88
A49_PPc	1009.68	A49	555.28
A49_PPc	993.88	A49	606.76
A49_PPc	1006.28	A49	633.72
A49_PPc	954.16	A49	590.32
A49_PPc	1017.12	A49	539.52
A49_PPc	968.76	A49	635.24
A49_PPc	996.52	A49	563.6
A49_PPc	941.88	A49	685.6
A49_PPc	1005.08	A49	972.92
A52_PPc	976.4	A49	622.88
A52_PPc	885.24	A49	674.12
A52_PPc	966.2	A49	555.12
A52_PPc	930.6	A49	643.88
A52_PPc	967.32	A49	657.64
A52_PPc	928.32	A49	1442.12
A52_PPc	918.48	A49	642.56
A52_PPc	1071.12	A49	591.84
A52_PPc	863.48	A49	575.96
A52_PPc	884.56	A49	579.24
A52_PPc	946.88	A49	588.04
A52_PPc	895.8	A49	640.2
A52_PPc	894.64	A49	532.84
A52_PPc	910.08	A52	655.04
A52_PPc	944.92	A52	647.48
A52_PPc	1013.48	A52	575.64
A52_PPc	926.6	A52	585.32
A52_PPc	924.4	A52	602.92
A52_PPc	892	A52	581.64
A52_PPc	883.04	A52	562.68
A52_PPc	1292.52	A52	576.72
A52_PPc	784.4	A52	550.08
A52_PPc	786.28	A52	569.76
A52_PPc	817	A52	1007.6
A52_PPc	861.16	A52	606.24
A52_PPc	789.8	A52	612.68
A52_PPc	840.44	A52	589.84
A52_PPc	990.8	A52	627.68
A52_PPc	818	A52	583.76
A52_PPc	917.6	A52	622.4
A52_PPc	862	A52	523.28
A52_PPc	877.4	A52	594.88
A52_PPc	968.4	A52	516.4
A52_PPc	1041.4	A52	508.72
A52_PPc	1010.48	A52	655.16
A52_PPc	913.44	A52	556.56
A52_PPc	769.84	A52	559.64
A52_PPc	792.16	A52	597.48
A52_PPc	806.28	A52	626.8
A52_PPc	844.52	A52	573.52
A52_PPc	1033.92	A52	532.88
A52_PPc	916.84	A52	537.32
A52_PPc	950.44	A52	472.48
A52_PPc	909.6	A52	514.96
A52_PPc	979.04	A52	517.96
A52_PPc	927.08	A52	616.72
A52_PPc	1014.64	A52	547.68
A52_PPc	892.32	A52	539.96
A52_PPc	1019.52	A52	557.12
A52_PPc	936.84	A52	564.32
A52_PPc	921.44	A52	522.68
A52_PPc	876.28	A52	582.68
A52_PPc	887.36	A52	585.2
A52_PPc	746.8	A52	603.16
A52_PPc	801.52	A52	595
A52_PPc	795.52	A52	546.76
A52_PPc	867.12	A52	685.96
A52_PPc	1144.04	A52	520.12
A52_PPc	905.04	A52	523.76
A52_PPc	942	A52	557.56
A52_PPc	952.2	A52	529.12
A52_PPc	959.32	A52	554.04
A52_PPc	953.72	A52	571.52
A52_PPc	936.64	A52	581.52
A52_PPc	929.2	A52	619.04
A52_PPc	1027.32	A52	528.76
A52_PPc	931.36	A52	601.6
A52_PPc	926.72	A52	605.04
A52_PPc	845.32	A52	653.4
A52_PPc	968.88	A52	604.32
A52_PPc	863.48	A52	569.84
A52_PPc	928.72	A52	626.2
A52_PPc	975.76	A52	598.88
A52_PPc	970.36	A52	729.84
A52_PPc	926.52	A52	556.84
A52_PPc	975.24	A52	581.4
A52_PPc	969	A52	545.28
A52_PPc	1035.76	A52	1148.76
A52_PPc	1006.56	A52	724.24
A52_PPc	989.76	A52	614.44
A52_PPc	1183.16	A52	588.88
A52_PPc	1038	A52	561.4
A52_PPc	1039.12	A52	566.04
A52_PPc	934.36	A52	646.4
A52_PPc	937	A52	614.4
A55_PPc	942.32	A52	653.2
A55_PPc	963.68	A52	590.56
A55_PPc	957.4	A52	586.52
A55_PPc	936.32	A52	646.84
A55_PPc	973.24	A52	546.96
A55_PPc	912.04	A52	599.92
A55_PPc	846.84	A52	559.4
A55_PPc	903.44	A52	559.12
A55_PPc	935.56	A52	712.76
A55_PPc	925.36	A52	645.4
A55_PPc	955.28	A52	609.24
A55_PPc	934.36	A52	612.04
A55_PPc	857.44	A52	723.6
A55_PPc	900.8	A55	580.32
A55_PPc	953.52	A55	565.36
A55_PPc	982.52	A55	597.64
A55_PPc	945.84	A55	569.48
A55_PPc	1054.2	A55	589.92
A55_PPc	907.8	A55	678.08
A55_PPc	936.52	A55	573.6
A55_PPc	889.68	A55	671.56
A55_PPc	785.52	A55	573
A55_PPc	772.8	A55	647.04
A55_PPc	843.24	A55	820.2
A55_PPc	797.32	A55	573.92
A55_PPc	863.72	A55	552.92
A55_PPc	938.2	A55	567.36
A55_PPc	827.8	A55	524
A55_PPc	872.96	A55	710.92
A55_PPc	945.28	A55	606.88
A55_PPc	817.8	A55	556.44
A55_PPc	937.76	A55	552.08
A55_PPc	923.16	A55	521.28
A55_PPc	983.84	A55	516.32
A55_PPc	1021.36	A55	567
A55_PPc	1015.32	A55	557.36
A55_PPc	850.08	A55	573.2
A55_PPc	848.84	A55	589.92
A55_PPc	796.84	A55	605.16
A55_PPc	1026.28	A55	556.92
A55_PPc	875.72	A55	538.28
A55_PPc	941.44	A55	561.84
A55_PPc	872	A55	449.32
A55_PPc	975.48	A55	574.68
A55_PPc	940.6	A55	590.92
A55_PPc	1009.56	A55	565.92
A55_PPc	1101.24	A55	718.76
A55_PPc	926.92	A55	538.84
A55_PPc	1024.16	A55	571.68
A55_PPc	924.28	A55	560.32
A55_PPc	982.84	A55	654.2
A55_PPc	817.72	A55	663.56
A55_PPc	887.04	A55	647.8
A55_PPc	769.08	A55	1108.4
A55_PPc	849.92	A55	660.72
A55_PPc	838.64	A55	562.16
A55_PPc	881.24	A55	552.12
A55_PPc	867.52	A55	546.16
A55_PPc	975.12	A55	525.84
A55_PPc	925.32	A55	551.64
A55_PPc	864.84	A55	571.08
A55_PPc	985	A55	535.24
A55_PPc	994.16	A55	560.84
A55_PPc	1044.52	A55	548.48
A55_PPc	889.72	A55	640.88
A55_PPc	989.64	A55	500.44
A55_PPc	915.92	A55	596.16
A55_PPc	965.36	A55	611.72
A55_PPc	825.84	A55	611.16
A55_PPc	930.6	A55	627.64
A55_PPc	881.48	A55	564.28
A55_PPc	946.96	A55	572.36
A55_PPc	934.48	A55	597
A55_PPc	1017.36	A55	543.32
A55_PPc	928.88	A55	565.24
A55_PPc	1179.56	A55	638.96
A55_PPc	1126.76	A55	558.36
A55_PPc	1159.08	A55	560.6
A55_PPc	1028.96	A55	626.24
A55_PPc	1278.12	A55	580.64
A55_PPc	972.68	A55	596.72
A55_PPc	995.76	A55	579.68
A55_PPc	1015.04	A55	666.76
A55_PPc	1039.4	A55	730.68
A55_PPc	1055.96	A55	627.48
A58_PPc	957.36	A55	680.68
A58_PPc	1028.64	A55	558.4
A58_PPc	1093.32	A55	553.44
A58_PPc	987.48	A55	566.36
A58_PPc	1042.52	A55	631.56
A58_PPc	872.6	A55	567.88
A58_PPc	880.96	A55	556.76
A58_PPc	919.92	A55	622.72
A58_PPc	941.12	A55	617.76
A58_PPc	1130.16	A55	565.32
A58_PPc	884.2	A55	615.72
A58_PPc	973	A55	559.36
A58_PPc	956.04	A55	674.36
A58_PPc	907	A58	601.64
A58_PPc	906.92	A58	666.88
A58_PPc	970.44	A58	589.88
A58_PPc	977.4	A58	697.12
A58_PPc	935.24	A58	607.88
A58_PPc	944.24	A58	616.96
A58_PPc	918.48	A58	642.72
A58_PPc	911.08	A58	599.6
A58_PPc	748.08	A58	636.24
A58_PPc	842.24	A58	634.2
A58_PPc	764.6	A58	585.32
A58_PPc	869.4	A58	566.04
A58_PPc	847.24	A58	561.36
A58_PPc	913.32	A58	547.12
A58_PPc	902.8	A58	515.48
A58_PPc	868.16	A58	549.12
A58_PPc	802	A58	629.48
A58_PPc	846.8	A58	546.04
A58_PPc	832.2	A58	486.8
A58_PPc	904.32	A58	525.48
A58_PPc	1035	A58	529.24
A58_PPc	959.12	A58	540.56
A58_PPc	978.24	A58	740.84
A58_PPc	831.2	A58	703.96
A58_PPc	832.76	A58	704.8
A58_PPc	941.72	A58	610.64
A58_PPc	850.52	A58	535.32
A58_PPc	899.32	A58	522.12
A58_PPc	958.24	A58	602.24
A58_PPc	860.6	A58	457.24
A58_PPc	905.16	A58	517.32
A58_PPc	870.56	A58	546.64
A58_PPc	1023.64	A58	527.76
A58_PPc	1091.84	A58	533.36
A58_PPc	935.84	A58	583.44
A58_PPc	976.96	A58	607.12
A58_PPc	936.48	A58	608.36
A58_PPc	939.28	A58	636.36
A58_PPc	1044.36	A58	569.52
A58_PPc	843.72	A58	539.4
A58_PPc	839.88	A58	575.88
A58_PPc	889.44	A58	552.6
A58_PPc	846.8	A58	552.96
A58_PPc	858.24	A58	513.44
A58_PPc	909.4	A58	692.12
A58_PPc	932.2	A58	567.64
A58_PPc	895.92	A58	603.04
A58_PPc	961.4	A58	688
A58_PPc	1077.08	A58	586.56
A58_PPc	1045.64	A58	593.8
A58_PPc	1043.92	A58	582.84
A58_PPc	906.64	A58	632.56
A58_PPc	944.68	A58	568.76
A58_PPc	971.76	A58	559.76
A58_PPc	880.32	A58	675.2
A58_PPc	887.64	A58	660.72
A58_PPc	999.16	A58	601.72
A58_PPc	958.72	A58	571.68
A58_PPc	991.96	A58	534.84
A58_PPc	1408.92	A58	592.64
A58_PPc	1036.56	A58	530.24
A58_PPc	1017.84	A58	557.04
A58_PPc	992.48	A58	551.88
A58_PPc	962.24	A58	639.84
A58_PPc	1103.04	A58	572.8
A58_PPc	1298.72	A58	587.68
A58_PPc	995.6	A58	570.84
A58_PPc	1012.96	A58	575.88
A58_PPc	985.96	A58	559.12
A58_PPc	1039.72	A58	770.4
A58_PPc	927.28	A58	634.4
A58_PPc	1019.6	A58	600.84
A61_PPc	992.12	A58	631.08
A61_PPc	1020.8	A58	609.32
A61_PPc	957	A58	549.08
A61_PPc	997.16	A58	628.56
A61_PPc	987.92	A58	583.76
A61_PPc	884.16	A58	566.92
A61_PPc	904.28	A58	674.88
A61_PPc	900.96	A58	575.48
A61_PPc	908.2	A58	591.52
A61_PPc	937	A58	754.2
A61_PPc	997.2	A58	598.16
A61_PPc	950.4	A58	574.64
A61_PPc	885.24	A58	639.48
A61_PPc	954.8	A61	578.08
A61_PPc	1029.68	A61	551.4
A61_PPc	957.92	A61	579.2
A61_PPc	963.48	A61	599.4
A61_PPc	930.52	A61	610.48
A61_PPc	1046.88	A61	585.16
A61_PPc	950.2	A61	626.08
A61_PPc	792.84	A61	594.96
A61_PPc	821.28	A61	569.16
A61_PPc	851.88	A61	619.52
A61_PPc	767.68	A61	598.52
A61_PPc	841.28	A61	675.56
A61_PPc	876.32	A61	555.04
A61_PPc	928.56	A61	535.16
A61_PPc	869.44	A61	536.8
A61_PPc	842.96	A61	553.4
A61_PPc	897.44	A61	545.44
A61_PPc	860.52	A61	560.84
A61_PPc	812.12	A61	558.6
A61_PPc	936.68	A61	516.64
A61_PPc	1015.96	A61	541
A61_PPc	922.52	A61	552
A61_PPc	809.32	A61	567.8
A61_PPc	831.64	A61	575.96
A61_PPc	841.92	A61	584.76
A61_PPc	838.08	A61	573.76
A61_PPc	893.2	A61	619.92
A61_PPc	882.28	A61	588.2
A61_PPc	909.12	A61	506.64
A61_PPc	991	A61	499.12
A61_PPc	893.32	A61	555.52
A61_PPc	946.72	A61	506
A61_PPc	879.6	A61	517.68
A61_PPc	1103.04	A61	558.24
A61_PPc	1009.28	A61	642.2
A61_PPc	991.04	A61	542.08
A61_PPc	933.8	A61	572.64
A61_PPc	851.16	A61	649
A61_PPc	768.24	A61	539.2
A61_PPc	912.08	A61	655.84
A61_PPc	813.48	A61	625
A61_PPc	1032.6	A61	599.52
A61_PPc	898.36	A61	552.68
A61_PPc	951.68	A61	519.04
A61_PPc	934.12	A61	517.6
A61_PPc	985.32	A61	524.68
A61_PPc	983.04	A61	557.16
A61_PPc	964.4	A61	557.2
A61_PPc	863.6	A61	594.68
A61_PPc	962.92	A61	578.36
A61_PPc	1046	A61	588.76
A61_PPc	914.68	A61	607.88
A61_PPc	854.52	A61	580.24
A61_PPc	1022.96	A61	633.44
A61_PPc	800.56	A61	643
A61_PPc	898.4	A61	608.96
A61_PPc	979	A61	603.92
A61_PPc	998.44	A61	563.72
A61_PPc	983.84	A61	1357.96
A61_PPc	1007.2	A61	570.28
A61_PPc	971.4	A61	538.84
A61_PPc	1079.72	A61	604.56
A61_PPc	1159.24	A61	638.36
A61_PPc	1046.32	A61	597.52
A61_PPc	1032.8	A61	639.92
A61_PPc	1017.24	A61	639
A61_PPc	1075.04	A61	683.56
A61_PPc	997.92	A61	630.76
A61_PPc	988.36	A61	687.16
A61_PPc	988	A61	639.08
A61_PPc	959.2	A61	629.36
A61_PPc	973.88	A61	719.08
		A61	624.12
		A61	602.36
		A61	946.64
		A61	601.16
		A61	642.8
		A61	587.72
		A61	591.28
		A61	592.6
		A61	624.4
		A61	734.2
		A61	664.4
		A61	629.32
		A61	622.28

## Sheet: FigS1b
Fig. S1b: Conversion of a commercial DNA microarray
Block 2: Pc+t (Hybridization to RNA)								Block 1: P+tc (Hybridization to untreated DNA)
Raw data - fluorescent intensity [a.u.]		Normalization to average of H to DNA of same LL						Raw data - fluorescent intensity [a.u.]		Normalization to average of H to DNA of same LL
Pc+t_T01	146	0.0185154		Average				P+tc_T01	8235	1.04434		Average
Pc+t_T01	132	0.0167399		RNA	Pc+t_T01	147.483		P+tc_T01	8005	1.01518		DNA	P+tc_T01	7885.33
Pc+t_T01	127	0.0161059			Pc+t_T05	485.767		P+tc_T01	9101	1.15417			P+tc_T05	7988.38
Pc+t_T01	157	0.0199104			Pc+t_T10	1197.82		P+tc_T01	9919	1.2579			P+tc_T10	8247.02
Pc+t_T01	199	0.0252367			Pc+t_T20	179.717		P+tc_T01	6862	0.870223			P+tc_T20	8394.82
Pc+t_T01	159	0.020164						P+tc_T01	7942	1.00719
Pc+t_T01	119	0.0150913		SD				P+tc_T01	7783	0.987022		SD
Pc+t_T01	187	0.0237149		RNA	Pc+t_T01	28.8216		P+tc_T01	8272	1.04904		DNA	P+tc_T01	877.928
Pc+t_T01	152	0.0192763			Pc+t_T05	141.225		P+tc_T01	8194	1.03914			P+tc_T05	725.55
Pc+t_T01	108	0.0136963			Pc+t_T10	241.192		P+tc_T01	7145	0.906113			P+tc_T10	802.294
Pc+t_T01	96	0.0121745			Pc+t_T20	32.8543		P+tc_T01	7935	1.0063			P+tc_T20	855.22
Pc+t_T01	179	0.0227004						P+tc_T01	9400	1.19209
Pc+t_T01	159	0.020164		SEM				P+tc_T01	8552	1.08455		SEM
Pc+t_T01	143	0.0181349		RNA	Pc+t_T01	3.72085		P+tc_T01	7608	0.964829		DNA	P+tc_T01	113.34
Pc+t_T01	111	0.0140768			Pc+t_T05	18.232		P+tc_T01	8425	1.06844			P+tc_T05	93.6681
Pc+t_T01	162	0.0205445			Pc+t_T10	31.1377		P+tc_T01	8622	1.09342			P+tc_T10	103.576
Pc+t_T01	165	0.0209249			Pc+t_T20	4.24147		P+tc_T01	7559	0.958615			P+tc_T20	110.408
Pc+t_T01	125	0.0158522						P+tc_T01	7346	0.931603
Pc+t_T01	130	0.0164863		Replicates				P+tc_T01	7529	0.954811		Replicates
Pc+t_T01	142	0.0180081		RNA	Pc+t_T01	60		P+tc_T01	8994	1.1406		DNA	P+tc_T01	60
Pc+t_T01	169	0.0214322			Pc+t_T05	60		P+tc_T01	7971	1.01086			P+tc_T05	60
Pc+t_T01	143	0.0181349			Pc+t_T10	60		P+tc_T01	7070	0.896601			P+tc_T10	60
Pc+t_T01	187	0.0237149			Pc+t_T20	60		P+tc_T01	7717	0.978652			P+tc_T20	60
Pc+t_T01	149	0.0188958						P+tc_T01	7658	0.97117
Pc+t_T01	182	0.0230808						P+tc_T01	7879	0.999197
Pc+t_T01	156	0.0197836						P+tc_T01	6475	0.821145
Pc+t_T01	148	0.018769						P+tc_T01	7385	0.936549
Pc+t_T01	137	0.017374						P+tc_T01	7893	1.00097
Pc+t_T01	131	0.0166131						P+tc_T01	7212	0.914609
Pc+t_T01	140	0.0177545						P+tc_T01	7673	0.973072
Pc+t_T01	161	0.0204177						P+tc_T01	7085	0.898504
Pc+t_T01	139	0.0176277						P+tc_T01	8053	1.02126
Pc+t_T01	193	0.0244758						P+tc_T01	6706	0.85044
Pc+t_T01	85	0.0107795						P+tc_T01	10105	1.28149
Pc+t_T01	106	0.0134427						P+tc_T01	6880	0.872506
Pc+t_T01	148	0.018769						P+tc_T01	7984	1.01251
Pc+t_T01	146	0.0185154						P+tc_T01	7939	1.00681
Pc+t_T01	134	0.0169936						P+tc_T01	8387	1.06362
Pc+t_T01	145	0.0183886						P+tc_T01	7926	1.00516
Pc+t_T01	125	0.0158522						P+tc_T01	7234	0.917399
Pc+t_T01	123	0.0155986						P+tc_T01	7673	0.973072
Pc+t_T01	111	0.0140768						P+tc_T01	9277	1.17649
Pc+t_T01	192	0.024349						P+tc_T01	7931	1.00579
Pc+t_T01	178	0.0225736						P+tc_T01	11616	1.47311
Pc+t_T01	150	0.0190227						P+tc_T01	7886	1.00008
Pc+t_T01	228	0.0289144						P+tc_T01	7215	0.91499
Pc+t_T01	144	0.0182618						P+tc_T01	7425	0.941622
Pc+t_T01	158	0.0200372						P+tc_T01	7455	0.945426
Pc+t_T01	125	0.0158522						P+tc_T01	7427	0.941875
Pc+t_T01	203	0.025744						P+tc_T01	6918	0.877325
Pc+t_T01	159	0.020164						P+tc_T01	7592	0.9628
Pc+t_T01	135	0.0171204						P+tc_T01	7354	0.932618
Pc+t_T01	176	0.0223199						P+tc_T01	7836	0.993744
Pc+t_T01	137	0.017374						P+tc_T01	8694	1.10255
Pc+t_T01	140	0.0177545						P+tc_T01	7882	0.999577
Pc+t_T01	151	0.0191495						P+tc_T01	7389	0.937056
Pc+t_T01	140	0.0177545						P+tc_T01	7529	0.954811
Pc+t_T01	92	0.0116672						P+tc_T01	7185	0.911185
Pc+t_T01	98	0.0124281						P+tc_T01	7040	0.892797
Pc+t_T01	187	0.0237149						P+tc_T01	7136	0.904971
Pc+t_T05	633	0.0792401						P+tc_T05	8059	1.00884
Pc+t_T05	1101	0.137825						P+tc_T05	7617	0.95351
Pc+t_T05	860	0.107656						P+tc_T05	7674	0.960645
Pc+t_T05	696	0.0871265						P+tc_T05	8378	1.04877
Pc+t_T05	456	0.0570829						P+tc_T05	9394	1.17596
Pc+t_T05	593	0.0742328						P+tc_T05	8055	1.00834
Pc+t_T05	555	0.0694759						P+tc_T05	7602	0.951632
Pc+t_T05	542	0.0678485						P+tc_T05	7240	0.906316
Pc+t_T05	643	0.0804919						P+tc_T05	7575	0.948252
Pc+t_T05	354	0.0443143						P+tc_T05	8128	1.01748
Pc+t_T05	407	0.050949						P+tc_T05	7672	0.960395
Pc+t_T05	516	0.0645938						P+tc_T05	9111	1.14053
Pc+t_T05	577	0.0722299						P+tc_T05	7635	0.955763
Pc+t_T05	387	0.0484453						P+tc_T05	7988	0.999952
Pc+t_T05	461	0.0577088						P+tc_T05	7568	0.947376
Pc+t_T05	472	0.0590858						P+tc_T05	7754	0.970659
Pc+t_T05	582	0.0728558						P+tc_T05	8855	1.10848
Pc+t_T05	373	0.0466928						P+tc_T05	7606	0.952133
Pc+t_T05	365	0.0456913						P+tc_T05	7867	0.984805
Pc+t_T05	488	0.0610887						P+tc_T05	8022	1.00421
Pc+t_T05	616	0.077112						P+tc_T05	7734	0.968156
Pc+t_T05	443	0.0554555						P+tc_T05	7749	0.970034
Pc+t_T05	420	0.0525763						P+tc_T05	6677	0.835839
Pc+t_T05	481	0.0602124						P+tc_T05	8032	1.00546
Pc+t_T05	497	0.0622153						P+tc_T05	8120	1.01648
Pc+t_T05	496	0.0620902						P+tc_T05	8807	1.10248
Pc+t_T05	385	0.048195						P+tc_T05	7964	0.996948
Pc+t_T05	485	0.0607132						P+tc_T05	7641	0.956514
Pc+t_T05	285	0.0356768						P+tc_T05	6690	0.837466
Pc+t_T05	479	0.0599621						P+tc_T05	8567	1.07243
Pc+t_T05	396	0.049572						P+tc_T05	7651	0.957766
Pc+t_T05	521	0.0652197						P+tc_T05	7870	0.985181
Pc+t_T05	395	0.0494468						P+tc_T05	8255	1.03338
Pc+t_T05	428	0.0535778						P+tc_T05	8037	1.00609
Pc+t_T05	354	0.0443143						P+tc_T05	7397	0.92597
Pc+t_T05	406	0.0508238						P+tc_T05	7347	0.91971
Pc+t_T05	508	0.0635923						P+tc_T05	7784	0.974415
Pc+t_T05	550	0.06885						P+tc_T05	10765	1.34758
Pc+t_T05	356	0.0445647						P+tc_T05	6977	0.873393
Pc+t_T05	326	0.0408093						P+tc_T05	8057	1.00859
Pc+t_T05	348	0.0435633						P+tc_T05	7891	0.987809
Pc+t_T05	437	0.0547044						P+tc_T05	8583	1.07444
Pc+t_T05	364	0.0455662						P+tc_T05	7809	0.977544
Pc+t_T05	498	0.0623405						P+tc_T05	7967	0.997323
Pc+t_T05	326	0.0408093						P+tc_T05	7506	0.939614
Pc+t_T05	489	0.0612139						P+tc_T05	6875	0.860625
Pc+t_T05	368	0.0460669						P+tc_T05	8949	1.12025
Pc+t_T05	279	0.0349257						P+tc_T05	7253	0.907943
Pc+t_T05	275	0.034425						P+tc_T05	7798	0.976167
Pc+t_T05	480	0.0600873						P+tc_T05	8191	1.02536
Pc+t_T05	406	0.0508238						P+tc_T05	8455	1.05841
Pc+t_T05	706	0.0883783						P+tc_T05	7812	0.97792
Pc+t_T05	469	0.0587103						P+tc_T05	7874	0.985681
Pc+t_T05	421	0.0527015						P+tc_T05	7953	0.995571
Pc+t_T05	670	0.0838718						P+tc_T05	7550	0.945122
Pc+t_T05	496	0.0620902						P+tc_T05	8155	1.02086
Pc+t_T05	709	0.0887539						P+tc_T05	8017	1.00358
Pc+t_T05	485	0.0607132						P+tc_T05	8218	1.02874
Pc+t_T05	433	0.0542037						P+tc_T05	10690	1.33819
Pc+t_T05	599	0.0749839						P+tc_T05	7836	0.980924
Pc+t_T10	1555	0.188553						P+tc_T10	7798	0.945554
Pc+t_T10	1807	0.21911						P+tc_T10	7073	0.857643
Pc+t_T10	1319	0.159937						P+tc_T10	7690	0.932458
Pc+t_T10	1306	0.15836						P+tc_T10	9038	1.09591
Pc+t_T10	1456	0.176549						P+tc_T10	7863	0.953436
Pc+t_T10	1173	0.142233						P+tc_T10	7633	0.925547
Pc+t_T10	1261	0.152904						P+tc_T10	8723	1.05772
Pc+t_T10	1152	0.139687						P+tc_T10	9812	1.18976
Pc+t_T10	1406	0.170486						P+tc_T10	8385	1.01673
Pc+t_T10	1139	0.138111						P+tc_T10	7466	0.905297
Pc+t_T10	1147	0.139081						P+tc_T10	9200	1.11555
Pc+t_T10	1137	0.137868						P+tc_T10	8286	1.00473
Pc+t_T10	971	0.11774						P+tc_T10	8541	1.03565
Pc+t_T10	1312	0.159088						P+tc_T10	9879	1.19789
Pc+t_T10	1436	0.174124						P+tc_T10	8980	1.08888
Pc+t_T10	1397	0.169395						P+tc_T10	8606	1.04353
Pc+t_T10	1258	0.15254						P+tc_T10	9563	1.15957
Pc+t_T10	1133	0.137383						P+tc_T10	8151	0.988357
Pc+t_T10	1151	0.139566						P+tc_T10	9269	1.12392
Pc+t_T10	1201	0.145628						P+tc_T10	8216	0.996239
Pc+t_T10	1651	0.200194						P+tc_T10	7534	0.913542
Pc+t_T10	1010	0.122469						P+tc_T10	8465	1.02643
Pc+t_T10	1061	0.128653						P+tc_T10	7760	0.940946
Pc+t_T10	1077	0.130593						P+tc_T10	6674	0.809262
Pc+t_T10	1144	0.138717						P+tc_T10	8433	1.02255
Pc+t_T10	1184	0.143567						P+tc_T10	7902	0.958165
Pc+t_T10	993	0.120407						P+tc_T10	7682	0.931488
Pc+t_T10	1023	0.124045						P+tc_T10	7241	0.878014
Pc+t_T10	1439	0.174487						P+tc_T10	8230	0.997937
Pc+t_T10	1096	0.132897						P+tc_T10	7289	0.883835
Pc+t_T10	1048	0.127076						P+tc_T10	9958	1.20747
Pc+t_T10	1058	0.128289						P+tc_T10	8077	0.979384
Pc+t_T10	1051	0.12744						P+tc_T10	8205	0.994905
Pc+t_T10	957	0.116042						P+tc_T10	7934	0.962045
Pc+t_T10	1152	0.139687						P+tc_T10	7171	0.869527
Pc+t_T10	990	0.120043						P+tc_T10	7308	0.886139
Pc+t_T10	907	0.109979						P+tc_T10	10207	1.23766
Pc+t_T10	1419	0.172062						P+tc_T10	8413	1.02013
Pc+t_T10	997	0.120892						P+tc_T10	7461	0.904691
Pc+t_T10	909	0.110222						P+tc_T10	10263	1.24445
Pc+t_T10	865	0.104886						P+tc_T10	7915	0.959741
Pc+t_T10	1220	0.147932						P+tc_T10	7396	0.896809
Pc+t_T10	1033	0.125257						P+tc_T10	7666	0.929548
Pc+t_T10	1128	0.136777						P+tc_T10	7267	0.881167
Pc+t_T10	920	0.111555						P+tc_T10	7638	0.926153
Pc+t_T10	1046	0.126834						P+tc_T10	8711	1.05626
Pc+t_T10	1200	0.145507						P+tc_T10	7486	0.907722
Pc+t_T10	1177	0.142718						P+tc_T10	8117	0.984235
Pc+t_T10	1091	0.13229						P+tc_T10	8846	1.07263
Pc+t_T10	964	0.116891						P+tc_T10	9187	1.11398
Pc+t_T10	1057	0.128168						P+tc_T10	7320	0.887594
Pc+t_T10	1181	0.143203						P+tc_T10	8474	1.02752
Pc+t_T10	1547	0.187583						P+tc_T10	8013	0.971624
Pc+t_T10	1285	0.155814						P+tc_T10	8532	1.03456
Pc+t_T10	1419	0.172062						P+tc_T10	8174	0.991146
Pc+t_T10	1077	0.130593						P+tc_T10	8181	0.991995
Pc+t_T10	2160	0.261913						P+tc_T10	8210	0.995512
Pc+t_T10	1401	0.16988						P+tc_T10	8326	1.00958
Pc+t_T10	1507	0.182733						P+tc_T10	8262	1.00182
Pc+t_T10	708	0.0858492						P+tc_T10	8721	1.05747
Pc+t_T20	145	0.0172726						P+tc_T20	8634	1.02849
Pc+t_T20	198	0.023586						P+tc_T20	10307	1.22778
Pc+t_T20	250	0.0297803						P+tc_T20	7758	0.924142
Pc+t_T20	234	0.0278743						P+tc_T20	8393	0.999784
Pc+t_T20	250	0.0297803						P+tc_T20	8527	1.01575
Pc+t_T20	182	0.02168						P+tc_T20	9706	1.15619
Pc+t_T20	158	0.0188211						P+tc_T20	8863	1.05577
Pc+t_T20	166	0.0197741						P+tc_T20	7621	0.907822
Pc+t_T20	194	0.0231095						P+tc_T20	8777	1.04553
Pc+t_T20	186	0.0221565						P+tc_T20	7634	0.909371
Pc+t_T20	157	0.018702						P+tc_T20	9582	1.14142
Pc+t_T20	173	0.020608						P+tc_T20	7702	0.917471
Pc+t_T20	120	0.0142945						P+tc_T20	8751	1.04243
Pc+t_T20	165	0.019655						P+tc_T20	7035	0.838017
Pc+t_T20	218	0.0259684						P+tc_T20	8731	1.04005
Pc+t_T20	179	0.0213227						P+tc_T20	8260	0.98394
Pc+t_T20	157	0.018702						P+tc_T20	7365	0.877327
Pc+t_T20	127	0.0151284						P+tc_T20	8721	1.03886
Pc+t_T20	183	0.0217992						P+tc_T20	6576	0.783341
Pc+t_T20	170	0.0202506						P+tc_T20	7454	0.887929
Pc+t_T20	171	0.0203697						P+tc_T20	8772	1.04493
Pc+t_T20	229	0.0272787						P+tc_T20	6477	0.771548
Pc+t_T20	159	0.0189403						P+tc_T20	9218	1.09806
Pc+t_T20	161	0.0191785						P+tc_T20	8791	1.04719
Pc+t_T20	209	0.0248963						P+tc_T20	7521	0.89591
Pc+t_T20	167	0.0198932						P+tc_T20	8198	0.976555
Pc+t_T20	194	0.0231095						P+tc_T20	9913	1.18085
Pc+t_T20	169	0.0201315						P+tc_T20	7087	0.844211
Pc+t_T20	173	0.020608						P+tc_T20	8431	1.00431
Pc+t_T20	163	0.0194167						P+tc_T20	9911	1.18061
Pc+t_T20	224	0.0266831						P+tc_T20	8422	1.00324
Pc+t_T20	145	0.0172726						P+tc_T20	8556	1.0192
Pc+t_T20	220	0.0262066						P+tc_T20	8715	1.03814
Pc+t_T20	218	0.0259684						P+tc_T20	8655	1.03099
Pc+t_T20	166	0.0197741						P+tc_T20	8795	1.04767
Pc+t_T20	177	0.0210844						P+tc_T20	8697	1.036
Pc+t_T20	154	0.0183447						P+tc_T20	7527	0.896625
Pc+t_T20	180	0.0214418						P+tc_T20	8086	0.963213
Pc+t_T20	189	0.0225139						P+tc_T20	7675	0.914255
Pc+t_T20	169	0.0201315						P+tc_T20	8124	0.96774
Pc+t_T20	117	0.0139372						P+tc_T20	8745	1.04171
Pc+t_T20	186	0.0221565						P+tc_T20	8479	1.01003
Pc+t_T20	198	0.023586						P+tc_T20	8797	1.04791
Pc+t_T20	204	0.0243007						P+tc_T20	8521	1.01503
Pc+t_T20	114	0.0135798						P+tc_T20	7793	0.928311
Pc+t_T20	123	0.0146519						P+tc_T20	8402	1.00086
Pc+t_T20	179	0.0213227						P+tc_T20	8383	0.998592
Pc+t_T20	175	0.0208462						P+tc_T20	6945	0.827296
Pc+t_T20	161	0.0191785						P+tc_T20	8610	1.02563
Pc+t_T20	192	0.0228713						P+tc_T20	8401	1.00074
Pc+t_T20	184	0.0219183						P+tc_T20	8813	1.04981
Pc+t_T20	172	0.0204888						P+tc_T20	7636	0.909609
Pc+t_T20	168	0.0200123						P+tc_T20	7809	0.930217
Pc+t_T20	221	0.0263258						P+tc_T20	8672	1.03302
Pc+t_T20	153	0.0182255						P+tc_T20	8557	1.01932
Pc+t_T20	281	0.033473						P+tc_T20	8641	1.02933
Pc+t_T20	216	0.0257302						P+tc_T20	8465	1.00836
Pc+t_T20	164	0.0195359						P+tc_T20	11417	1.36001
Pc+t_T20	168	0.0200123						P+tc_T20	8665	1.03218
Pc+t_T20	158	0.0188211						P+tc_T20	7970	0.949395

## Sheet: FigS2
Fig. S2: Hybridization with differently labeled probes to truncated RNA strands as product of conversion
Raw fluorescence intensity data [a.u.] at λ = 532 nm														Raw fluorescence intensity data [a.u.] at λ = 635 nm
				bkg corr.	norm. to average of t2 (full length)													bkg corr.	norm. to average of t3 (full length)
bkg	28.77		t2	743.783	1.23277			Average	SD	SEM	Replicates			bkg	22.18		t3	471.13	1.68365			Average	SD	SEM	Replicates
bkg	29.17		t2	718.253	1.19046		bkg	30.577	1.47565	0.115938	162			bkg	21.57		t3	270.75	0.967567		bkg	22.0995	0.958459	0.0753037	162
bkg	30.12		t2	550.593	0.912573		t2	633.918	89.0243	12.1147	54			bkg	21.86		t3	227.21	0.81197		t3	301.926	77.438	10.538	54
bkg	32		t2	600.853	0.995876		t2-01	661.674	79.956	10.8806	54			bkg	22.86		t3	220.37	0.787527		t3-01	279.524	71.0373	9.66696	54
bkg	32.41		t2	632.003	1.0475		t2-02	677.836	100.653	13.6971	54			bkg	22.25		t3	438.63	1.56751		t3-02	273.016	59.7051	8.12484	54
bkg	29.26		t2	604.903	1.00259		t2-03	621.692	87.9274	11.9654	54			bkg	22.88		t3	221.41	0.791243		t3-03	271.3	58.3798	7.94449	54
bkg	30.58		t2	558.683	0.925982		t2-04	613.339	93.2561	12.6905	54			bkg	21.74		t3	483.54	1.728		t3-04	259.519	64.1419	8.72861	54
bkg	29.57		t2	594.213	0.98487		t2-05	604.943	89.1445	12.131	54			bkg	21.98		t3	221.22	0.790564		t3-05	245.525	44.2325	6.01928	54
bkg	28.55		t2	588.503	0.975406		t2-06	561.038	70.881	9.64568	54			bkg	20.73		t3	207.04	0.73989		t3-06	285.4	71.6805	9.75447	54
bkg	30.83		t2	491.323	0.814337		t2-07	513.219	67.3439	9.16434	54			bkg	22.62		t3	362.89	1.29684		t3-07	253.153	36.303	4.94022	54
bkg	29.21		t2	624.213	1.03459		t2-08	469.118	55.1249	7.50155	54			bkg	20.95		t3	418.5	1.49557		t3-08	263.374	56.1588	7.64224	54
bkg	30.13		t2	667.533	1.10639		t2-09	472.428	63.2291	8.60439	54			bkg	21.4		t3	343.01	1.2258		t3-09	253.635	61.5426	8.37488	54
bkg	30.1		t2	553.273	0.917015		t2-10	444.29	84.7489	11.5329	54			bkg	20.94		t3	212.79	0.760438		t3-10	230.21	43.8134	5.96225	54
bkg	30.12		t2	514.073	0.852043		t2-11	420.263	75.0649	10.215	54			bkg	23.24		t3	248.08	0.886553		t3-11	223.831	43.3252	5.89582	54
bkg	28.66		t2	614.733	1.01888		t2-12	284.161	50.9595	6.9347	54			bkg	21.51		t3	210.25	0.751361		t3-12	223.687	40.838	5.55735	54
bkg	30.02		t2	642.873	1.06552		t2-13	224.441	29.3077	3.98827	54			bkg	20.6		t3	239.35	0.855355		t3-13	234.049	53.6722	7.30387	54
bkg	32.07		t2	923.003	1.52982		t2-14	214.033	37.2133	5.06409	54			bkg	22.54		t3	226.08	0.807932		t3-14	200.863	43.1173	5.86752	54
bkg	33.67		t2	610.213	1.01139		t2-15	181.513	30.5198	4.15322	54			bkg	24.72		t3	253.96	0.907566		t3-15	162.398	26.4129	3.59433	54
bkg	27.86		t2	593.683	0.983992									bkg	21		t3	323.88	1.15744
bkg	32.17		t2	559.683	0.927639									bkg	21.98		t3	253.75	0.906815
bkg	29.62		t2	540.923	0.896546		bkg correction:							bkg	21.64		t3	213.88	0.764334		bkg correction:
bkg	31.09		t2	582.513	0.965478			Average	SD	SEM				bkg	22.71		t3	447.17	1.59803			Average	SD	SEM
bkg	28.23		t2	579.163	0.959926									bkg	20.81		t3	273.54	0.977538
bkg	32.82		t2	668.903	1.10866		t2	603.341	89.0365	12.1163				bkg	22.3		t3	255.3	0.912354		t3	279.826	77.444	10.5388
bkg	31.75		t2	905.663	1.50108		t2-01	631.097	79.9696	10.8825				bkg	21.63		t3	256.54	0.916786		t3-01	257.424	71.0438	9.66784
bkg	31.3		t2	603.443	1.00017		t2-02	647.259	100.664	13.6986				bkg	23.95		t3	214.6	0.766907		t3-02	250.916	59.7128	8.12588
bkg	28.02		t2	611.333	1.01325		t2-03	591.115	87.9398	11.9671				bkg	21.66		t3	199	0.711158		t3-03	249.2	58.3877	7.94556
bkg	32.42		t2	669.833	1.11021		t2-04	582.762	93.2677	12.6921				bkg	23.21		t3	220.02	0.786276		t3-04	237.42	64.1491	8.72958
bkg	30.31		t2	532.443	0.882491		t2-05	574.366	89.1567	12.1327				bkg	24.08		t3	274.51	0.981004		t3-05	223.425	44.2429	6.02069
bkg	29.98		t2	553.863	0.917993		t2-06	530.461	70.8963	9.64777				bkg	22.34		t3	313.03	1.11866		t3-06	263.3	71.6869	9.75535
bkg	29.37		t2	653.163	1.08258		t2-07	482.642	67.36	9.16654				bkg	21.36		t3	224.63	0.80275		t3-07	231.054	36.3157	4.94194
bkg	31.06		t2	551.523	0.914114		t2-08	438.541	55.1446	7.50424				bkg	21.95		t3	237.74	0.849601		t3-08	241.275	56.1669	7.64335
bkg	27.75		t2	521.833	0.864905		t2-09	441.851	63.2463	8.60673				bkg	20.96		t3	268.7	0.960241		t3-09	231.535	61.55	8.3759
bkg	30.43		t2	288.733	0.478557		t2-10	413.713	84.7618	11.5346				bkg	21.24		t3	224.32	0.801643		t3-10	208.11	43.8239	5.96367
bkg	32.69		t2	572.843	0.949451		t2-11	389.686	75.0794	10.217				bkg	22.07		t3	204.29	0.730062		t3-11	201.732	43.3358	5.89726
bkg	33.45		t2	576.403	0.955351		t2-12	253.584	50.9808	6.93761				bkg	22.94		t3	217.78	0.778271		t3-12	201.588	40.8493	5.55888
bkg	29.07		t2	605.843	1.00415		t2-13	193.864	29.3448	3.99332				bkg	20.71		t3	206.1	0.736531		t3-13	211.95	53.6808	7.30503
bkg	30.88		t2	610.243	1.01144		t2-14	183.456	37.2425	5.06807				bkg	20.09		t3	262.27	0.937263		t3-14	178.763	43.128	5.86897
bkg	29.43		t2	657.413	1.08962		t2-15	150.936	30.5554	4.15807				bkg	21.39		t3	240.78	0.860465		t3-15	140.298	26.4302	3.5967
bkg	30.98		t2	620.823	1.02897									bkg	21.71		t3	399.97	1.42935
bkg	32.59		t2	646.933	1.07225									bkg	22.88		t3	342.34	1.2234
bkg	30.25		t2	539.523	0.894225		normalization to full-length template:							bkg	22.6		t3	373.63	1.33522		normalization to full-length template:
bkg	27.63		t2	599.343	0.993373			Average	SD	SEM	Average +SD	Average -SD		bkg	20.5		t3	221.31	0.790886			Average	SD	SEM	Average +SD	Average -SD
bkg	32.29		t2	567.723	0.940965									bkg	23.7		t3	240.47	0.859357
bkg	31.58		t2	537.723	0.891242		t2	1	0.147572	0.0200821	1.14757	0.852428		bkg	22.05		t3	305.76	1.09268		t3	1	0.276757	0.0376619	1.27676	0.723243
bkg	31.9		t2	643.763	1.067		t2-01	1.046	0.132545	0.018037	1.17855	0.913459		bkg	24.56		t3	214.51	0.766585		t3-01	0.919943	0.253886	0.0345494	1.17383	0.666057
bkg	31.38		t2	588.263	0.975009		t2-02	1.07279	0.166844	0.0227045	1.23963	0.905947		bkg	21.6		t3	359.51	1.28476		t3-02	0.896687	0.213393	0.0290391	1.11008	0.683295
bkg	29.33		t2	608.573	1.00867		t2-03	0.979736	0.145755	0.0198347	1.12549	0.833981		bkg	20.38		t3	433.11	1.54778		t3-03	0.890554	0.208657	0.0283946	1.09921	0.681897
bkg	29.27		t2	553.503	0.917396		t2-04	0.965891	0.154585	0.0210364	1.12048	0.811306		bkg	21.3		t3	242.47	0.866504		t3-04	0.848455	0.229246	0.0311965	1.0777	0.619209
bkg	31.17		t2	686.403	1.13767		t2-05	0.951975	0.147772	0.0201092	1.09975	0.804203		bkg	22.22		t3	221.29	0.790814		t3-05	0.798444	0.158108	0.0215158	0.956553	0.640336
bkg	32.75		t2	565.183	0.936755		t2-06	0.879205	0.117506	0.0159906	0.996711	0.761699		bkg	23.31		t3	335.45	1.19878		t3-06	0.940942	0.256184	0.0348622	1.19713	0.684758
bkg	31.17		t2	549.073	0.910054		t2-07	0.799948	0.111645	0.015193	0.911593	0.688303		bkg	23.83		t3	277.07	0.990153		t3-07	0.825705	0.12978	0.0176608	0.955485	0.695926
bkg	30.93		t2	606.683	1.00554		t2-08	0.726854	0.0913988	0.0124378	0.818253	0.635456		bkg	22.52		t3	219.33	0.78381		t3-08	0.862231	0.200721	0.0273147	1.06295	0.66151
bkg	31.53		t2	594.453	0.985268		t2-09	0.732339	0.104827	0.0142651	0.837166	0.627513		bkg	24.31		t3	316.32	1.13042		t3-09	0.827426	0.219958	0.0299325	1.04738	0.607468
bkg	33.65		t2-01	754.533	1.25059		t2-10	0.685702	0.140487	0.0191179	0.82619	0.545215		bkg	23.83		t3-01	240.8	0.860536		t3-10	0.743712	0.156611	0.0213121	0.900324	0.587101
bkg	31.14		t2-01	628.943	1.04243		t2-11	0.645879	0.124439	0.016934	0.770318	0.52144		bkg	23.07		t3-01	205.08	0.732886		t3-11	0.720919	0.154867	0.0210747	0.875786	0.566051
bkg	28.98		t2-01	558.163	0.92512		t2-12	0.4203	0.0844975	0.0114986	0.504797	0.335802		bkg	21.45		t3-01	260.02	0.929222		t3-12	0.720403	0.145981	0.0198655	0.866384	0.574422
bkg	32.08		t2-01	652.453	1.0814		t2-13	0.321317	0.0486371	0.00661867	0.369955	0.27268		bkg	23.34		t3-01	230.5	0.823728		t3-13	0.757435	0.191836	0.0261056	0.949271	0.565598
bkg	31.2		t2-01	673.613	1.11647		t2-14	0.304067	0.0617272	0.0084	0.365794	0.242339		bkg	22.52		t3-01	220.47	0.787884		t3-14	0.638838	0.154124	0.0209736	0.792962	0.484714
bkg	30.24		t2-01	572.033	0.948108		t2-15	0.250166	0.0506437	0.00689173	0.30081	0.199522		bkg	22.68		t3-01	315.59	1.12781		t3-15	0.501377	0.0944524	0.0128533	0.59583	0.406925
bkg	30.18		t2-01	553.103	0.916733									bkg	21.47		t3-01	274.35	0.980432
bkg	29.54		t2-01	672.033	1.11385									bkg	20.94		t3-01	252.83	0.903527
bkg	28.77		t2-01	542.183	0.898634									bkg	20		t3-01	225.21	0.804823
bkg	31.45		t2-01	721.513	1.19586									bkg	22.59		t3-01	206.92	0.739461
bkg	29.64		t2-01	586.353	0.971843									bkg	21.47		t3-01	257.28	0.91943
bkg	29.31		t2-01	582.833	0.966009									bkg	20.91		t3-01	366.77	1.31071
bkg	29.93		t2-01	556.693	0.922683									bkg	20.75		t3-01	263.54	0.941801
bkg	31.38		t2-01	582.513	0.965478									bkg	23.57		t3-01	306.2	1.09425
bkg	29.24		t2-01	573.993	0.951357									bkg	21.96		t3-01	213.97	0.764655
bkg	29.11		t2-01	600.983	0.996091									bkg	21.56		t3-01	173.02	0.618314
bkg	29.81		t2-01	588.683	0.975705									bkg	21.47		t3-01	287.19	1.02632
bkg	31.31		t2-01	630.703	1.04535									bkg	22.59		t3-01	241.92	0.864539
bkg	30.27		t2-01	679.213	1.12575									bkg	20.49		t3-01	343.09	1.22608
bkg	30.88		t2-01	621.873	1.03072									bkg	21.54		t3-01	216.46	0.773554
bkg	31.14		t2-01	549.663	0.911032									bkg	22.12		t3-01	232.54	0.831018
bkg	30.83		t2-01	547.733	0.907833									bkg	22.67		t3-01	212.25	0.758509
bkg	29.86		t2-01	557.053	0.92328									bkg	20.93		t3-01	230.91	0.825193
bkg	31.74		t2-01	697.993	1.15688									bkg	22.55		t3-01	212.89	0.760796
bkg	33.69		t2-01	757.913	1.25619									bkg	24.83		t3-01	503.3	1.79862
bkg	30.98		t2-01	565.243	0.936854									bkg	21.43		t3-01	197.41	0.705476
bkg	28.93		t2-01	675.473	1.11955									bkg	20.54		t3-01	249.35	0.891091
bkg	28.79		t2-01	677.683	1.12322									bkg	20.86		t3-01	287.46	1.02728
bkg	29.91		t2-01	729.153	1.20852									bkg	22.16		t3-01	214.01	0.764798
bkg	31.33		t2-01	662.563	1.09816									bkg	22.08		t3-01	243.97	0.871865
bkg	28.19		t2-01	834.793	1.38362									bkg	20.86		t3-01	198.06	0.707799
bkg	31.82		t2-01	592.923	0.982732									bkg	22.8		t3-01	211.99	0.75758
bkg	31.11		t2-01	524.883	0.86996									bkg	22.24		t3-01	197.41	0.705476
bkg	31.22		t2-01	644.593	1.06837									bkg	22.73		t3-01	210.26	0.751397
bkg	29.52		t2-01	538.883	0.893164									bkg	22.52		t3-01	268.24	0.958597
bkg	32.73		t2-01	742.113	1.23001									bkg	22.65		t3-01	218.98	0.782559
bkg	30.05		t2-01	631.323	1.04638									bkg	21.85		t3-01	219.76	0.785347
bkg	33.28		t2-01	525.983	0.871783									bkg	22.5		t3-01	216.35	0.773161
bkg	32.57		t2-01	608.403	1.00839									bkg	22.46		t3-01	423.02	1.51173
bkg	28.37		t2-01	776.513	1.28702									bkg	21.56		t3-01	422.4	1.50951
bkg	30.46		t2-01	593.303	0.983362									bkg	21.7		t3-01	211.9	0.757258
bkg	29.85		t2-01	578.353	0.958583									bkg	20.83		t3-01	306.01	1.09357
bkg	27.06		t2-01	545.793	0.904617									bkg	21.72		t3-01	215.88	0.771481
bkg	30.03		t2-01	626.113	1.03774									bkg	22.5		t3-01	223.52	0.798784
bkg	32.09		t2-01	578.403	0.958666									bkg	22.99		t3-01	384.76	1.375
bkg	30.55		t2-01	568.663	0.942523									bkg	21.43		t3-01	218.29	0.780094
bkg	32.18		t2-01	630.923	1.04571									bkg	22.74		t3-01	477.03	1.70474
bkg	28.97		t2-01	605.423	1.00345									bkg	22.71		t3-01	229.99	0.821905
bkg	30.75		t2-01	708.123	1.17367									bkg	23.23		t3-01	210.49	0.752219
bkg	30.19		t2-01	570.893	0.946219									bkg	21.71		t3-01	274.31	0.980289
bkg	29.12		t2-01	548.333	0.908827									bkg	21.96		t3-01	217.97	0.77895
bkg	28.64		t2-01	769.333	1.27512									bkg	21.9		t3-01	193.45	0.691324
bkg	29.72		t2-01	824.463	1.3665									bkg	21.88		t3-01	233.14	0.833162
bkg	29.76		t2-01	757.853	1.25609									bkg	21.81		t3-01	232.36	0.830375
bkg	30.21		t2-02	668.343	1.10774									bkg	22.06		t3-02	256	0.914856
bkg	31.83		t2-02	590.193	0.978207									bkg	23.29		t3-02	477.59	1.70674
bkg	28.55		t2-02	686.323	1.13754									bkg	21.05		t3-02	260.55	0.931116
bkg	31.36		t2-02	592.323	0.981738									bkg	21.5		t3-02	257.87	0.921539
bkg	29.1		t2-02	590.363	0.978489									bkg	21.99		t3-02	242.48	0.86654
bkg	30.16		t2-02	621.273	1.02972									bkg	21.8		t3-02	249.4	0.89127
bkg	31.74		t2-02	571.233	0.946782									bkg	21.83		t3-02	199.06	0.711372
bkg	31.71		t2-02	554.643	0.919286									bkg	22.86		t3-02	213.47	0.762869
bkg	31.79		t2-02	773.943	1.28276									bkg	21.6		t3-02	237.24	0.847814
bkg	31.77		t2-02	585.833	0.970981									bkg	22.43		t3-02	207.91	0.742999
bkg	28.98		t2-02	587.393	0.973567									bkg	21.49		t3-02	230.45	0.823549
bkg	29.77		t2-02	678.493	1.12456									bkg	21.31		t3-02	239.73	0.856713
bkg	29.92		t2-02	579.863	0.961086									bkg	21.8		t3-02	184.54	0.659483
bkg	29.81		t2-02	564.363	0.935396									bkg	21.23		t3-02	203.59	0.727561
bkg	32.31		t2-02	625.413	1.03658									bkg	23.08		t3-02	415.91	1.48632
bkg	30.16		t2-02	502.083	0.832171									bkg	21.5		t3-02	267.75	0.956846
bkg	29.23		t2-02	556.693	0.922683									bkg	21.17		t3-02	235.7	0.842311
bkg	29.24		t2-02	762.893	1.26445									bkg	22.45		t3-02	264.25	0.944338
bkg	31.9		t2-02	592.213	0.981555									bkg	22.99		t3-02	404.47	1.44544
bkg	31.8		t2-02	624.453	1.03499									bkg	21.55		t3-02	199.46	0.712802
bkg	31.66		t2-02	895.023	1.48344									bkg	23.5		t3-02	278.88	0.996621
bkg	33.54		t2-02	546.443	0.905695									bkg	23.08		t3-02	302.08	1.07953
bkg	32.45		t2-02	573.813	0.951059									bkg	24.4		t3-02	259.59	0.927685
bkg	33.54		t2-02	827.843	1.3721									bkg	22.64		t3-02	215.11	0.768729
bkg	28.93		t2-02	676.673	1.12154									bkg	21.6		t3-02	215.27	0.769301
bkg	30.93		t2-02	563.713	0.934319									bkg	21.57		t3-02	208.9	0.746537
bkg	31.2		t2-02	758.063	1.25644									bkg	23.4		t3-02	208.32	0.744464
bkg	28.22		t2-02	607.763	1.00733									bkg	22.21		t3-02	230.6	0.824085
bkg	33.16		t2-02	620.623	1.02864									bkg	23.82		t3-02	235.23	0.840631
bkg	29.64		t2-02	548.003	0.90828									bkg	23.22		t3-02	238.64	0.852817
bkg	30.94		t2-02	485.923	0.805387									bkg	22.52		t3-02	419.78	1.50015
bkg	28.36		t2-02	713.443	1.18249									bkg	20.23		t3-02	203.53	0.727346
bkg	32.96		t2-02	677.283	1.12255									bkg	22.59		t3-02	243.54	0.870328
bkg	31.22		t2-02	762.713	1.26415									bkg	22.54		t3-02	198.04	0.707727
bkg	31.45		t2-02	886.083	1.46863									bkg	22.17		t3-02	236.81	0.846278
bkg	27.19		t2-02	595.813	0.987522									bkg	21.01		t3-02	215.92	0.771624
bkg	30.97		t2-02	668.933	1.10871									bkg	21.25		t3-02	223.65	0.799248
bkg	28.81		t2-02	681.953	1.13029									bkg	20.14		t3-02	187.52	0.670132
bkg	28.4		t2-02	914.473	1.51568									bkg	22.1		t3-02	217.79	0.778307
bkg	28.98		t2-02	583.913	0.967799									bkg	21.89		t3-02	248.11	0.88666
bkg	31.77		t2-02	669.463	1.10959									bkg	22.28		t3-02	221.82	0.792709
bkg	31.09		t2-02	753.253	1.24847									bkg	21.7		t3-02	248.04	0.88641
bkg	29.93		t2-02	649.633	1.07673									bkg	21.74		t3-02	282.34	1.00899
bkg	29.59		t2-02	584.753	0.969191									bkg	22.08		t3-02	321.78	1.14993
bkg	32.39		t2-02	599.073	0.992926									bkg	22.18		t3-02	224.05	0.800678
bkg	30.69		t2-02	655.873	1.08707									bkg	21.6		t3-02	266.27	0.951557
bkg	31.87		t2-02	635.783	1.05377									bkg	23.19		t3-02	323.94	1.15765
bkg	31.21		t2-02	608.483	1.00852									bkg	22.25		t3-02	211.66	0.7564
bkg	29.8		t2-02	544.753	0.902894									bkg	22.55		t3-02	254.3	0.908781
bkg	32.52		t2-02	731.213	1.21194									bkg	21.99		t3-02	218.74	0.781702
bkg	32.97		t2-02	553.603	0.917562									bkg	22.28		t3-02	296.25	1.0587
bkg	31.18		t2-02	894.363	1.48235									bkg	22.83		t3-02	229.16	0.818939
bkg	31.47		t2-02	605.633	1.0038									bkg	22.96		t3-02	198.91	0.710836
bkg	29.88		t2-02	569.283	0.94355									bkg	21.92		t3-02	217.47	0.777163
t2	774.36		t2-03	516.353	0.855822									t3	493.23		t3-03	214.91	0.768015
t2	748.83		t2-03	608.423	1.00842									t3	292.85		t3-03	277.56	0.991904
t2	581.17		t2-03	613.433	1.01673									t3	249.31		t3-03	441.69	1.57845
t2	631.43		t2-03	660.303	1.09441									t3	242.47		t3-03	226.55	0.809612
t2	662.58		t2-03	525.683	0.871286									t3	460.73		t3-03	335.81	1.20007
t2	635.48		t2-03	598.593	0.99213									t3	243.51		t3-03	257.45	0.920038
t2	589.26		t2-03	747.923	1.23963									t3	505.64		t3-03	209.57	0.748931
t2	624.79		t2-03	572.213	0.948407									t3	243.32		t3-03	184.99	0.661091
t2	619.08		t2-03	587.993	0.974561									t3	229.14		t3-03	272.3	0.973106
t2	521.9		t2-03	566.713	0.939291									t3	384.99		t3-03	225.3	0.805145
t2	654.79		t2-03	623.953	1.03416									t3	440.6		t3-03	280.92	1.00391
t2	698.11		t2-03	525.953	0.871734									t3	365.11		t3-03	258.72	0.924576
t2	583.85		t2-03	555.713	0.921059									t3	234.89		t3-03	183.96	0.65741
t2	544.65		t2-03	594.293	0.985003									t3	270.18		t3-03	214.02	0.764834
t2	645.31		t2-03	607.473	1.00685									t3	232.35		t3-03	189.85	0.678459
t2	673.45		t2-03	523.283	0.867308									t3	261.45		t3-03	383.71	1.37125
t2	953.58		t2-03	558.063	0.924954									t3	248.18		t3-03	309.08	1.10455
t2	640.79		t2-03	565.733	0.937667									t3	276.06		t3-03	267.16	0.954738
t2	624.26		t2-03	774.633	1.28391									t3	345.98		t3-03	237.63	0.849208
t2	590.26		t2-03	488.113	0.809016									t3	275.85		t3-03	209.59	0.749003
t2	571.5		t2-03	587.183	0.973219									t3	235.98		t3-03	227.26	0.812149
t2	613.09		t2-03	553.373	0.917181									t3	469.27		t3-03	281.69	1.00666
t2	609.74		t2-03	535.113	0.886916									t3	295.64		t3-03	270.35	0.966138
t2	699.48		t2-03	522.113	0.865369									t3	277.4		t3-03	182.9	0.653622
t2	936.24		t2-03	699.623	1.15958									t3	278.64		t3-03	186.43	0.666237
t2	634.02		t2-03	647.173	1.07265									t3	236.7		t3-03	277.18	0.990546
t2	641.91		t2-03	502.823	0.833397									t3	221.1		t3-03	267.78	0.956953
t2	700.41		t2-03	542.303	0.898833									t3	242.12		t3-03	266.14	0.951093
t2	563.02		t2-03	547.343	0.907186									t3	296.61		t3-03	354.33	1.26625
t2	584.44		t2-03	868.123	1.43886									t3	335.13		t3-03	246.24	0.879977
t2	683.74		t2-03	572.783	0.949351									t3	246.73		t3-03	222.81	0.796246
t2	582.1		t2-03	579.623	0.960688									t3	259.84		t3-03	287.69	1.0281
t2	552.41		t2-03	606.533	1.00529									t3	290.8		t3-03	206.57	0.73821
t2	319.31		t2-03	558.383	0.925484									t3	246.42		t3-03	408.38	1.45941
t2	603.42		t2-03	611.933	1.01424									t3	226.39		t3-03	219.91	0.785883
t2	606.98		t2-03	518.343	0.859121									t3	239.88		t3-03	319.04	1.14014
t2	636.42		t2-03	643.803	1.06706									t3	228.2		t3-03	202.09	0.7222
t2	640.82		t2-03	666.763	1.10512									t3	284.37		t3-03	246.88	0.882264
t2	687.99		t2-03	929.313	1.54028									t3	262.88		t3-03	187.34	0.669489
t2	651.4		t2-03	531.313	0.880618									t3	422.07		t3-03	211.52	0.7559
t2	677.51		t2-03	519.573	0.861159									t3	364.44		t3-03	258.8	0.924862
t2	570.1		t2-03	510.213	0.845646									t3	395.73		t3-03	226.26	0.808576
t2	629.92		t2-03	534.393	0.885723									t3	243.41		t3-03	194.02	0.693361
t2	598.3		t2-03	667.433	1.10623									t3	262.57		t3-03	223.9	0.800142
t2	568.3		t2-03	523.523	0.867706									t3	327.86		t3-03	213.81	0.764084
t2	674.34		t2-03	518.013	0.858574									t3	236.61		t3-03	183.5	0.655766
t2	618.84		t2-03	568.553	0.942341									t3	381.61		t3-03	208.8	0.74618
t2	639.15		t2-03	533.443	0.884148									t3	455.21		t3-03	206.97	0.73964
t2	584.08		t2-03	515.573	0.85453									t3	264.57		t3-03	206.95	0.739568
t2	716.98		t2-03	633.813	1.0505									t3	243.39		t3-03	347.69	1.24252
t2	595.76		t2-03	738.433	1.22391									t3	357.55		t3-03	202.45	0.723487
t2	579.65		t2-03	546.553	0.905877									t3	299.17		t3-03	216.89	0.77509
t2	637.26		t2-03	527.463	0.874236									t3	241.43		t3-03	218.9	0.782273
t2	625.03		t2-03	544.433	0.902363									t3	338.42		t3-03	294.54	1.05258
t2-01	785.11		t2-04	545.223	0.903673									t3-01	262.9		t3-04	258.44	0.923576
t2-01	659.52		t2-04	618.883	1.02576									t3-01	227.18		t3-04	212.61	0.759795
t2-01	588.74		t2-04	526.603	0.872811									t3-01	282.12		t3-04	171.29	0.612132
t2-01	683.03		t2-04	527.743	0.874701									t3-01	252.6		t3-04	263.08	0.940157
t2-01	704.19		t2-04	545.823	0.904667									t3-01	242.57		t3-04	237.11	0.84735
t2-01	602.61		t2-04	586.663	0.972357									t3-01	337.69		t3-04	226.36	0.808933
t2-01	583.68		t2-04	554.023	0.918258									t3-01	296.45		t3-04	229.61	0.820547
t2-01	702.61		t2-04	472.303	0.782812									t3-01	274.93		t3-04	256.4	0.916285
t2-01	572.76		t2-04	703.503	1.16601									t3-01	247.31		t3-04	220.49	0.787956
t2-01	752.09		t2-04	564.553	0.935711									t3-01	229.02		t3-04	249.45	0.891448
t2-01	616.93		t2-04	621.063	1.02937									t3-01	279.38		t3-04	205.22	0.733386
t2-01	613.41		t2-04	754.973	1.25132									t3-01	388.87		t3-04	234.63	0.838487
t2-01	587.27		t2-04	513.213	0.850618									t3-01	285.64		t3-04	220.73	0.788813
t2-01	613.09		t2-04	530.593	0.879424									t3-01	328.3		t3-04	270.28	0.965888
t2-01	604.57		t2-04	871.213	1.44398									t3-01	236.07		t3-04	152.97	0.546663
t2-01	631.56		t2-04	642.853	1.06549									t3-01	195.12		t3-04	202.64	0.724166
t2-01	619.26		t2-04	633.513	1.05001									t3-01	309.29		t3-04	538.37	1.92395
t2-01	661.28		t2-04	506.713	0.839845									t3-01	264.02		t3-04	199.93	0.714481
t2-01	709.79		t2-04	494.213	0.819127									t3-01	365.19		t3-04	273.43	0.977145
t2-01	652.45		t2-04	506.313	0.839182									t3-01	238.56		t3-04	178.37	0.637433
t2-01	580.24		t2-04	538.153	0.891954									t3-01	254.64		t3-04	161.46	0.577003
t2-01	578.31		t2-04	571.183	0.9467									t3-01	234.35		t3-04	195.43	0.6984
t2-01	587.63		t2-04	842.473	1.39635									t3-01	253.01		t3-04	213.67	0.763583
t2-01	728.57		t2-04	551.263	0.913683									t3-01	234.99		t3-04	196.35	0.701688
t2-01	788.49		t2-04	529.923	0.878314									t3-01	525.4		t3-04	324.5	1.15965
t2-01	595.82		t2-04	595.733	0.98739									t3-01	219.51		t3-04	219.38	0.783989
t2-01	706.05		t2-04	713.823	1.18312									t3-01	271.45		t3-04	202.22	0.722665
t2-01	708.26		t2-04	543.103	0.900159									t3-01	309.56		t3-04	258.29	0.923039
t2-01	759.73		t2-04	521.463	0.864292									t3-01	236.11		t3-04	258.72	0.924576
t2-01	693.14		t2-04	523.173	0.867126									t3-01	266.07		t3-04	192.14	0.686643
t2-01	865.37		t2-04	503.433	0.834408									t3-01	220.16		t3-04	288.3	1.03028
t2-01	623.5		t2-04	633.443	1.04989									t3-01	234.09		t3-04	253.12	0.904564
t2-01	555.46		t2-04	533.823	0.884778									t3-01	219.51		t3-04	216.53	0.773804
t2-01	675.17		t2-04	526.223	0.872181									t3-01	232.36		t3-04	211.02	0.754113
t2-01	569.46		t2-04	624.143	1.03448									t3-01	290.34		t3-04	288.82	1.03214
t2-01	772.69		t2-04	545.803	0.904634									t3-01	241.08		t3-04	253.71	0.906672
t2-01	661.9		t2-04	537.693	0.891192									t3-01	241.86		t3-04	214.92	0.76805
t2-01	556.56		t2-04	724.093	1.20014									t3-01	238.45		t3-04	322.51	1.15254
t2-01	638.98		t2-04	625.703	1.03706									t3-01	445.12		t3-04	262.58	0.93837
t2-01	807.09		t2-04	519.443	0.860944									t3-01	444.5		t3-04	241.43	0.862788
t2-01	623.88		t2-04	458.333	0.759658									t3-01	234		t3-04	194.63	0.695541
t2-01	608.93		t2-04	807.163	1.33782									t3-01	328.11		t3-04	171.73	0.613704
t2-01	576.37		t2-04	598.793	0.992461									t3-01	237.98		t3-04	220.69	0.78867
t2-01	656.69		t2-04	563.353	0.933722									t3-01	245.62		t3-04	277.55	0.991868
t2-01	608.98		t2-04	616.083	1.02112									t3-01	406.86		t3-04	349.07	1.24746
t2-01	599.24		t2-04	507.753	0.841568									t3-01	240.39		t3-04	225.54	0.806002
t2-01	661.5		t2-04	519.163	0.86048									t3-01	499.13		t3-04	167.56	0.598802
t2-01	636		t2-04	502.953	0.833613									t3-01	252.09		t3-04	415.78	1.48585
t2-01	738.7		t2-04	605.183	1.00305									t3-01	232.59		t3-04	214.17	0.76537
t2-01	601.47		t2-04	564.253	0.935214									t3-01	296.41		t3-04	161.55	0.577325
t2-01	578.91		t2-04	540.743	0.896247									t3-01	240.07		t3-04	261.83	0.93569
t2-01	799.91		t2-04	510.253	0.845712									t3-01	215.55		t3-04	216.83	0.774876
t2-01	855.04		t2-04	773.423	1.2819									t3-01	255.24		t3-04	185.88	0.664272
t2-01	788.43		t2-04	477.643	0.791663									t3-01	254.46		t3-04	181.33	0.648011
t2-02	698.92		t2-05	519.073	0.860331									t3-02	278.1		t3-05	212.12	0.758044
t2-02	620.77		t2-05	736.993	1.22152									t3-02	499.69		t3-05	176.39	0.630358
t2-02	716.9		t2-05	730.293	1.21041									t3-02	282.65		t3-05	231.64	0.827802
t2-02	622.9		t2-05	500.773	0.829999									t3-02	279.97		t3-05	242.07	0.865075
t2-02	620.94		t2-05	464.683	0.770183									t3-02	264.58		t3-05	246.05	0.879298
t2-02	651.85		t2-05	508.163	0.842248									t3-02	271.5		t3-05	247.69	0.885159
t2-02	601.81		t2-05	520.213	0.86222									t3-02	221.16		t3-05	200.37	0.716054
t2-02	585.22		t2-05	542.563	0.899264									t3-02	235.57		t3-05	236.61	0.845563
t2-02	804.52		t2-05	602.023	0.997815									t3-02	259.34		t3-05	217.33	0.776663
t2-02	616.41		t2-05	682.643	1.13144									t3-02	230.01		t3-05	277.86	0.992976
t2-02	617.97		t2-05	500.063	0.828823									t3-02	252.55		t3-05	197.91	0.707263
t2-02	709.07		t2-05	705.543	1.16939									t3-02	261.83		t3-05	228.44	0.816366
t2-02	610.44		t2-05	615.543	1.02022									t3-02	206.64		t3-05	203.48	0.727168
t2-02	594.94		t2-05	503.513	0.834541									t3-02	225.69		t3-05	270.87	0.967996
t2-02	655.99		t2-05	522.523	0.866049									t3-02	438.01		t3-05	220.87	0.789314
t2-02	532.66		t2-05	527.043	0.87354									t3-02	289.85		t3-05	172.11	0.615062
t2-02	587.27		t2-05	529.763	0.878049									t3-02	257.8		t3-05	194.18	0.693933
t2-02	793.47		t2-05	543.023	0.900026									t3-02	286.35		t3-05	218.44	0.78063
t2-02	622.79		t2-05	451.303	0.748006									t3-02	426.57		t3-05	175.13	0.625855
t2-02	655.03		t2-05	520.663	0.862966									t3-02	221.56		t3-05	231.54	0.827444
t2-02	925.6		t2-05	601.783	0.997417									t3-02	300.98		t3-05	270.45	0.966495
t2-02	577.02		t2-05	593.663	0.983959									t3-02	324.18		t3-05	186.22	0.665487
t2-02	604.39		t2-05	511.733	0.848165									t3-02	281.69		t3-05	221.05	0.789957
t2-02	858.42		t2-05	588.303	0.975075									t3-02	237.21		t3-05	281.75	1.00688
t2-02	707.25		t2-05	560.053	0.928252									t3-02	237.37		t3-05	207.2	0.740462
t2-02	594.29		t2-05	528.443	0.875861									t3-02	231		t3-05	303.69	1.08528
t2-02	788.64		t2-05	576.783	0.955981									t3-02	230.42		t3-05	215.74	0.770981
t2-02	638.34		t2-05	814.823	1.35052									t3-02	252.7		t3-05	200.72	0.717305
t2-02	651.2		t2-05	686.413	1.13769									t3-02	257.33		t3-05	168.25	0.601268
t2-02	578.58		t2-05	768.973	1.27452									t3-02	260.74		t3-05	213.09	0.761511
t2-02	516.5		t2-05	572.733	0.949269									t3-02	441.88		t3-05	201.02	0.718377
t2-02	744.02		t2-05	526.403	0.87248									t3-02	225.63		t3-05	196.66	0.702796
t2-02	707.86		t2-05	570.903	0.946236									t3-02	265.64		t3-05	261.8	0.935583
t2-02	793.29		t2-05	618.703	1.02546									t3-02	220.14		t3-05	203.62	0.727668
t2-02	916.66		t2-05	689.663	1.14307									t3-02	258.91		t3-05	241.11	0.861644
t2-02	626.39		t2-05	481.483	0.798028									t3-02	238.02		t3-05	200.3	0.715804
t2-02	699.51		t2-05	516.463	0.856005									t3-02	245.75		t3-05	225.69	0.806539
t2-02	712.53		t2-05	450.743	0.747078									t3-02	209.62		t3-05	177.65	0.63486
t2-02	945.05		t2-05	493.443	0.81785									t3-02	239.89		t3-05	407.51	1.4563
t2-02	614.49		t2-05	700.733	1.16142									t3-02	270.21		t3-05	167.53	0.598695
t2-02	700.04		t2-05	510.893	0.846773									t3-02	243.92		t3-05	200.29	0.715768
t2-02	783.83		t2-05	638.703	1.05861									t3-02	270.14		t3-05	204.42	0.730527
t2-02	680.21		t2-05	513.363	0.850867									t3-02	304.44		t3-05	210.21	0.751218
t2-02	615.33		t2-05	538.733	0.892916									t3-02	343.88		t3-05	177.53	0.634432
t2-02	629.65		t2-05	500.783	0.830016									t3-02	246.15		t3-05	225.88	0.807218
t2-02	686.45		t2-05	691.663	1.14639									t3-02	288.37		t3-05	289.18	1.03343
t2-02	666.36		t2-05	580.343	0.961882									t3-02	346.04		t3-05	270.54	0.966817
t2-02	639.06		t2-05	568.403	0.942092									t3-02	233.76		t3-05	180	0.643259
t2-02	575.33		t2-05	513.093	0.850419									t3-02	276.4		t3-05	213.17	0.761796
t2-02	761.79		t2-05	571.453	0.947147									t3-02	240.84		t3-05	267.64	0.956453
t2-02	584.18		t2-05	524.873	0.869944									t3-02	318.35		t3-05	243.72	0.870971
t2-02	924.94		t2-05	792.593	1.31367									t3-02	251.26		t3-05	304.78	1.08918
t2-02	636.21		t2-05	492.633	0.816508									t3-02	221.01		t3-05	150.55	0.538015
t2-02	599.86		t2-05	499.583	0.828027									t3-02	239.57		t3-05	174.89	0.624997
t2-03	546.93		t2-06	665.123	1.1024									t3-03	237.01		t3-06	231.5	0.827301
t2-03	639		t2-06	543.543	0.900888									t3-03	299.66		t3-06	365	1.30438
t2-03	644.01		t2-06	574.823	0.952733									t3-03	463.79		t3-06	224.08	0.800785
t2-03	690.88		t2-06	632.233	1.04789									t3-03	248.65		t3-06	437.92	1.56497
t2-03	556.26		t2-06	515.043	0.853651									t3-03	357.91		t3-06	180.55	0.645224
t2-03	629.17		t2-06	559.653	0.927589									t3-03	279.55		t3-06	314.36	1.12341
t2-03	778.5		t2-06	482.063	0.798989									t3-03	231.67		t3-06	291.48	1.04165
t2-03	602.79		t2-06	465.593	0.771691									t3-03	207.09		t3-06	458.07	1.63698
t2-03	618.57		t2-06	464.063	0.769155									t3-03	294.4		t3-06	233.21	0.833412
t2-03	597.29		t2-06	456.873	0.757238									t3-03	247.4		t3-06	419.63	1.49961
t2-03	654.53		t2-06	476.573	0.78989									t3-03	303.02		t3-06	210.38	0.751826
t2-03	556.53		t2-06	503.143	0.833928									t3-03	280.82		t3-06	263.21	0.940622
t2-03	586.29		t2-06	456.453	0.756542									t3-03	206.06		t3-06	180.55	0.645224
t2-03	624.87		t2-06	690.743	1.14486									t3-03	236.12		t3-06	235.64	0.842096
t2-03	638.05		t2-06	532.243	0.882159									t3-03	211.95		t3-06	307.28	1.09811
t2-03	553.86		t2-06	537.023	0.890082									t3-03	405.81		t3-06	268.19	0.958419
t2-03	588.64		t2-06	494.873	0.820221									t3-03	331.18		t3-06	240.57	0.859714
t2-03	596.31		t2-06	543.023	0.900026									t3-03	289.26		t3-06	290.78	1.03915
t2-03	805.21		t2-06	636.993	1.05578									t3-03	259.73		t3-06	280.97	1.00409
t2-03	518.69		t2-06	486.733	0.806729									t3-03	231.69		t3-06	249.55	0.891806
t2-03	617.76		t2-06	547.733	0.907833									t3-03	249.36		t3-06	396.04	1.41531
t2-03	583.95		t2-06	516.333	0.855789									t3-03	303.79		t3-06	247.88	0.885838
t2-03	565.69		t2-06	516.043	0.855309									t3-03	292.45		t3-06	230.1	0.822298
t2-03	552.69		t2-06	455.403	0.754802									t3-03	205		t3-06	232.81	0.831983
t2-03	730.2		t2-06	497.273	0.824198									t3-03	208.53		t3-06	213.35	0.76244
t2-03	677.75		t2-06	463.233	0.767779									t3-03	299.28		t3-06	218.4	0.780487
t2-03	533.4		t2-06	492.883	0.816922									t3-03	289.88		t3-06	242.81	0.867719
t2-03	572.88		t2-06	496.113	0.822276									t3-03	288.24		t3-06	197.57	0.706048
t2-03	577.92		t2-06	539.783	0.894656									t3-03	376.43		t3-06	306.9	1.09675
t2-03	898.7		t2-06	571.183	0.9467									t3-03	268.34		t3-06	259.21	0.926327
t2-03	603.36		t2-06	533.793	0.884728									t3-03	244.91		t3-06	465.85	1.66479
t2-03	610.2		t2-06	675.953	1.12035									t3-03	309.79		t3-06	219.37	0.783953
t2-03	637.11		t2-06	506.873	0.84011									t3-03	228.67		t3-06	253.2	0.90485
t2-03	588.96		t2-06	469.053	0.777426									t3-03	430.48		t3-06	203.66	0.727811
t2-03	642.51		t2-06	754.513	1.25056									t3-03	242.01		t3-06	246.82	0.88205
t2-03	548.92		t2-06	476.983	0.790569									t3-03	341.14		t3-06	210.88	0.753613
t2-03	674.38		t2-06	528.873	0.876573									t3-03	224.19		t3-06	396.5	1.41695
t2-03	697.34		t2-06	478.383	0.792889									t3-03	268.98		t3-06	225.83	0.807039
t2-03	959.89		t2-06	565.863	0.937882									t3-03	209.44		t3-06	179.01	0.639721
t2-03	561.89		t2-06	609.353	1.00996									t3-03	233.62		t3-06	202.78	0.724666
t2-03	550.15		t2-06	500.123	0.828922									t3-03	280.9		t3-06	219.34	0.783846
t2-03	540.79		t2-06	521.383	0.864159									t3-03	248.36		t3-06	289.05	1.03296
t2-03	564.97		t2-06	720.023	1.19339									t3-03	216.12		t3-06	193.59	0.691824
t2-03	698.01		t2-06	484.423	0.8029									t3-03	246		t3-06	225.77	0.806824
t2-03	554.1		t2-06	511.593	0.847933									t3-03	235.91		t3-06	243.05	0.868577
t2-03	548.59		t2-06	533.403	0.884082									t3-03	205.6		t3-06	238.98	0.854032
t2-03	599.13		t2-06	464.993	0.770696									t3-03	230.9		t3-06	183.64	0.656267
t2-03	564.02		t2-06	460.733	0.763636									t3-03	229.07		t3-06	229.76	0.821083
t2-03	546.15		t2-06	458.633	0.760155									t3-03	229.05		t3-06	263.18	0.940515
t2-03	664.39		t2-06	515.793	0.854894									t3-03	369.79		t3-06	359.05	1.28312
t2-03	769.01		t2-06	467.143	0.77426									t3-03	224.55		t3-06	285.72	1.02106
t2-03	577.13		t2-06	600.103	0.994633									t3-03	238.99		t3-06	176.99	0.632502
t2-03	558.04		t2-06	539.293	0.893844									t3-03	241		t3-06	248.13	0.886731
t2-03	575.01		t2-06	454.813	0.753824									t3-03	316.64		t3-06	230.04	0.822084
t2-04	575.8		t2-07	451.923	0.749034									t3-04	280.54		t3-07	234.02	0.836307
t2-04	649.46		t2-07	430.963	0.714294									t3-04	234.71		t3-07	176.92	0.632252
t2-04	557.18		t2-07	484.833	0.80358									t3-04	193.39		t3-07	230.73	0.82455
t2-04	558.32		t2-07	476.393	0.789591									t3-04	285.18		t3-07	231.08	0.825801
t2-04	576.4		t2-07	422.113	0.699626									t3-04	259.21		t3-07	204.53	0.73092
t2-04	617.24		t2-07	458.783	0.760404									t3-04	248.46		t3-07	260.11	0.929544
t2-04	584.6		t2-07	458.223	0.759476									t3-04	251.71		t3-07	186.77	0.667452
t2-04	502.88		t2-07	438.873	0.727404									t3-04	278.5		t3-07	195.71	0.699401
t2-04	734.08		t2-07	564.973	0.936407									t3-04	242.59		t3-07	223.35	0.798176
t2-04	595.13		t2-07	661.873	1.09701									t3-04	271.55		t3-07	320.02	1.14364
t2-04	651.64		t2-07	481.013	0.797249									t3-04	227.32		t3-07	182.59	0.652514
t2-04	785.55		t2-07	445.683	0.738691									t3-04	256.73		t3-07	231.52	0.827373
t2-04	543.79		t2-07	431.523	0.715222									t3-04	242.83		t3-07	245.98	0.879048
t2-04	561.17		t2-07	463.763	0.768658									t3-04	292.38		t3-07	269.82	0.964244
t2-04	901.79		t2-07	554.713	0.919402									t3-04	175.07		t3-07	230.48	0.823656
t2-04	673.43		t2-07	452.003	0.749166									t3-04	224.74		t3-07	239.27	0.855069
t2-04	664.09		t2-07	446.363	0.739818									t3-04	560.47		t3-07	192.25	0.687036
t2-04	537.29		t2-07	452.543	0.750061									t3-04	222.03		t3-07	296.16	1.05837
t2-04	524.79		t2-07	469.223	0.777707									t3-04	295.53		t3-07	227.05	0.811399
t2-04	536.89		t2-07	500.133	0.828939									t3-04	200.47		t3-07	246.69	0.881585
t2-04	568.73		t2-07	587.053	0.973003									t3-04	183.56		t3-07	247.5	0.88448
t2-04	601.76		t2-07	427.793	0.70904									t3-04	217.53		t3-07	239.98	0.857606
t2-04	873.05		t2-07	474.443	0.786359									t3-04	235.77		t3-07	175.94	0.62875
t2-04	581.84		t2-07	505.163	0.837276									t3-04	218.45		t3-07	175.42	0.626891
t2-04	560.5		t2-07	538.683	0.892833									t3-04	346.6		t3-07	217.1	0.775841
t2-04	626.31		t2-07	421.843	0.699178									t3-04	241.48		t3-07	210.43	0.752005
t2-04	744.4		t2-07	426.283	0.706537									t3-04	224.32		t3-07	314.88	1.12527
t2-04	573.68		t2-07	446.763	0.740481									t3-04	280.39		t3-07	242.17	0.865432
t2-04	552.04		t2-07	434.973	0.72094									t3-04	280.82		t3-07	254.61	0.909888
t2-04	553.75		t2-07	511.303	0.847452									t3-04	214.24		t3-07	213.73	0.763798
t2-04	534.01		t2-07	442.543	0.733487									t3-04	310.4		t3-07	251.64	0.899275
t2-04	664.02		t2-07	590.303	0.97839									t3-04	275.22		t3-07	211.31	0.755149
t2-04	564.4		t2-07	412.193	0.683184									t3-04	238.63		t3-07	331.58	1.18495
t2-04	556.8		t2-07	435.493	0.721802									t3-04	233.12		t3-07	231.02	0.825586
t2-04	654.72		t2-07	417.773	0.692432									t3-04	310.92		t3-07	264.15	0.943981
t2-04	576.38		t2-07	453.403	0.751487									t3-04	275.81		t3-07	236.11	0.843776
t2-04	568.27		t2-07	595.113	0.986362									t3-04	237.02		t3-07	298.4	1.06638
t2-04	754.67		t2-07	428.113	0.70957									t3-04	344.61		t3-07	195.98	0.700365
t2-04	656.28		t2-07	403.963	0.669543									t3-04	284.68		t3-07	192.42	0.687643
t2-04	550.02		t2-07	428.303	0.709885									t3-04	263.53		t3-07	222.27	0.794317
t2-04	488.91		t2-07	411.173	0.681493									t3-04	216.73		t3-07	200.5	0.716518
t2-04	837.74		t2-07	449.403	0.744857									t3-04	193.83		t3-07	168.88	0.60352
t2-04	629.37		t2-07	537.163	0.890314									t3-04	242.79		t3-07	268.73	0.960348
t2-04	593.93		t2-07	539.253	0.893778									t3-04	299.65		t3-07	226.05	0.807825
t2-04	646.66		t2-07	703.373	1.1658									t3-04	371.17		t3-07	202.38	0.723237
t2-04	538.33		t2-07	442.593	0.73357									t3-04	247.64		t3-07	225.32	0.805216
t2-04	549.74		t2-07	522.113	0.865369									t3-04	189.66		t3-07	190.61	0.681175
t2-04	533.53		t2-07	607.403	1.00673									t3-04	437.88		t3-07	206.71	0.738711
t2-04	635.76		t2-07	479.303	0.794414									t3-04	236.27		t3-07	220.3	0.787277
t2-04	594.83		t2-07	384.403	0.637124									t3-04	183.65		t3-07	245.69	0.878012
t2-04	571.32		t2-07	466.413	0.77305									t3-04	283.93		t3-07	234.24	0.837093
t2-04	540.83		t2-07	595.853	0.987589									t3-04	238.93		t3-07	228.79	0.817617
t2-04	804		t2-07	509.463	0.844403									t3-04	207.98		t3-07	243.88	0.871543
t2-04	508.22		t2-07	487.333	0.807724									t3-04	203.43		t3-07	263.11	0.940264
t2-05	549.65		t2-08	452.173	0.749448									t3-05	234.22		t3-08	227.37	0.812542
t2-05	767.57		t2-08	469.003	0.777343									t3-05	198.49		t3-08	199.83	0.714124
t2-05	760.87		t2-08	395.113	0.654875									t3-05	253.74		t3-08	177.61	0.634718
t2-05	531.35		t2-08	406.063	0.673024									t3-05	264.17		t3-08	263.29	0.940908
t2-05	495.26		t2-08	459.973	0.762376									t3-05	268.15		t3-08	382.72	1.36771
t2-05	538.74		t2-08	393.343	0.651941									t3-05	269.79		t3-08	221.06	0.789993
t2-05	550.79		t2-08	484.523	0.803066									t3-05	222.47		t3-08	261.33	0.933903
t2-05	573.14		t2-08	388.043	0.643157									t3-05	258.71		t3-08	228.73	0.817402
t2-05	632.6		t2-08	377.713	0.626035									t3-05	239.43		t3-08	174.24	0.622674
t2-05	713.22		t2-08	549.403	0.910601									t3-05	299.96		t3-08	252.51	0.902384
t2-05	530.64		t2-08	430.773	0.713979									t3-05	220.01		t3-08	229.88	0.821512
t2-05	736.12		t2-08	401.593	0.665615									t3-05	250.54		t3-08	412.39	1.47374
t2-05	646.12		t2-08	397.053	0.65809									t3-05	225.58		t3-08	213.45	0.762797
t2-05	534.09		t2-08	381.493	0.6323									t3-05	292.97		t3-08	166.88	0.596372
t2-05	553.1		t2-08	415.803	0.689167									t3-05	242.97		t3-08	285.67	1.02089
t2-05	557.62		t2-08	397.373	0.658621									t3-05	194.21		t3-08	276.92	0.989617
t2-05	560.34		t2-08	517.423	0.857596									t3-05	216.28		t3-08	225.11	0.804466
t2-05	573.6		t2-08	391.523	0.648925									t3-05	240.54		t3-08	197.93	0.707334
t2-05	481.88		t2-08	423.473	0.70188									t3-05	197.23		t3-08	240.47	0.859357
t2-05	551.24		t2-08	481.163	0.797497									t3-05	253.64		t3-08	246.65	0.881442
t2-05	632.36		t2-08	421.283	0.69825									t3-05	292.55		t3-08	270.91	0.968139
t2-05	624.24		t2-08	388.403	0.643753									t3-05	208.32		t3-08	355.21	1.2694
t2-05	542.31		t2-08	389.793	0.646057									t3-05	243.15		t3-08	219.13	0.783095
t2-05	618.88		t2-08	526.033	0.871866									t3-05	303.85		t3-08	192.88	0.689287
t2-05	590.63		t2-08	371.433	0.615627									t3-05	229.3		t3-08	248.66	0.888625
t2-05	559.02		t2-08	398.463	0.660427									t3-05	325.79		t3-08	239.16	0.854676
t2-05	607.36		t2-08	425.633	0.70546									t3-05	237.84		t3-08	339.35	1.21272
t2-05	845.4		t2-08	404.533	0.670488									t3-05	222.82		t3-08	214.72	0.767336
t2-05	716.99		t2-08	428.213	0.709736									t3-05	190.35		t3-08	249.88	0.892985
t2-05	799.55		t2-08	438.653	0.72704									t3-05	235.19		t3-08	186.31	0.665808
t2-05	603.31		t2-08	386.543	0.64067									t3-05	223.12		t3-08	170.72	0.610095
t2-05	556.98		t2-08	405.973	0.672874									t3-05	218.76		t3-08	211.5	0.755828
t2-05	601.48		t2-08	414.883	0.687642									t3-05	283.9		t3-08	395.07	1.41184
t2-05	649.28		t2-08	404.453	0.670355									t3-05	225.72		t3-08	227.69	0.813686
t2-05	720.24		t2-08	410.843	0.680946									t3-05	263.21		t3-08	228.11	0.815187
t2-05	512.06		t2-08	435.163	0.721255									t3-05	222.4		t3-08	189.19	0.6761
t2-05	547.04		t2-08	438.343	0.726526									t3-05	247.79		t3-08	184.37	0.658875
t2-05	481.32		t2-08	453.273	0.751271									t3-05	199.75		t3-08	277.5	0.991689
t2-05	524.02		t2-08	421.353	0.698366									t3-05	429.61		t3-08	338.62	1.21011
t2-05	731.31		t2-08	599.113	0.992992									t3-05	189.63		t3-08	228.84	0.817796
t2-05	541.47		t2-08	379.643	0.629234									t3-05	222.39		t3-08	185.88	0.664272
t2-05	669.28		t2-08	422.533	0.700322									t3-05	226.52		t3-08	212.26	0.758544
t2-05	543.94		t2-08	478.793	0.793569									t3-05	232.31		t3-08	240.69	0.860143
t2-05	569.31		t2-08	412.823	0.684228									t3-05	199.63		t3-08	256.11	0.915249
t2-05	531.36		t2-08	563.773	0.934418									t3-05	247.98		t3-08	287.88	1.02878
t2-05	722.24		t2-08	534.623	0.886104									t3-05	311.28		t3-08	186.54	0.66663
t2-05	610.92		t2-08	571.063	0.946501									t3-05	292.64		t3-08	187.52	0.670132
t2-05	598.98		t2-08	467.483	0.774823									t3-05	202.1		t3-08	192.99	0.68968
t2-05	543.67		t2-08	544.113	0.901833									t3-05	235.27		t3-08	198.52	0.709443
t2-05	602.03		t2-08	431.873	0.715802									t3-05	289.74		t3-08	284.01	1.01495
t2-05	555.45		t2-08	459.653	0.761846									t3-05	265.82		t3-08	210.24	0.751326
t2-05	823.17		t2-08	400.503	0.663808									t3-05	326.88		t3-08	251.03	0.897095
t2-05	523.21		t2-08	390.173	0.646687									t3-05	172.65		t3-08	219.73	0.78524
t2-05	530.16		t2-08	448.783	0.743829									t3-05	196.99		t3-08	263.54	0.941801
t2-06	695.7		t2-09	596.003	0.987837									t3-06	253.6		t3-09	176.92	0.632252
t2-06	574.12		t2-09	398.843	0.661057									t3-06	387.1		t3-09	200.25	0.715625
t2-06	605.4		t2-09	387.503	0.642262									t3-06	246.18		t3-09	298.03	1.06506
t2-06	662.81		t2-09	455.693	0.755282									t3-06	460.02		t3-09	204.4	0.730456
t2-06	545.62		t2-09	411.973	0.682819									t3-06	202.65		t3-09	178.09	0.636433
t2-06	590.23		t2-09	371.943	0.616472									t3-06	336.46		t3-09	163.81	0.585401
t2-06	512.64		t2-09	433.363	0.718272									t3-06	313.58		t3-09	365.83	1.30735
t2-06	496.17		t2-09	445.213	0.737912									t3-06	480.17		t3-09	218.41	0.780522
t2-06	494.64		t2-09	520.493	0.862684									t3-06	255.31		t3-09	259.92	0.928865
t2-06	487.45		t2-09	473.023	0.784006									t3-06	441.73		t3-09	156.49	0.559242
t2-06	507.15		t2-09	454.133	0.752697									t3-06	232.48		t3-09	218.32	0.780201
t2-06	533.72		t2-09	472.033	0.782365									t3-06	285.31		t3-09	230.73	0.82455
t2-06	487.03		t2-09	436.923	0.724172									t3-06	202.65		t3-09	168.33	0.601554
t2-06	721.32		t2-09	394.783	0.654328									t3-06	257.74		t3-09	190.73	0.681604
t2-06	562.82		t2-09	482.463	0.799652									t3-06	329.38		t3-09	398.33	1.42349
t2-06	567.6		t2-09	419.063	0.69457									t3-06	290.29		t3-09	388.17	1.38718
t2-06	525.45		t2-09	371.993	0.616555									t3-06	262.67		t3-09	177.35	0.633788
t2-06	573.6		t2-09	392.573	0.650665									t3-06	312.88		t3-09	227.27	0.812185
t2-06	667.57		t2-09	392.143	0.649952									t3-06	303.07		t3-09	200.08	0.715017
t2-06	517.31		t2-09	372.513	0.617417									t3-06	271.65		t3-09	157.07	0.561315
t2-06	578.31		t2-09	499.873	0.828508									t3-06	418.14		t3-09	202.35	0.72313
t2-06	546.91		t2-09	378.993	0.628157									t3-06	269.98		t3-09	317.61	1.13503
t2-06	546.62		t2-09	392.443	0.650449									t3-06	252.2		t3-09	250.88	0.896559
t2-06	485.98		t2-09	398.683	0.660792									t3-06	254.91		t3-09	209.51	0.748717
t2-06	527.85		t2-09	403.103	0.668118									t3-06	235.45		t3-09	233.69	0.835128
t2-06	493.81		t2-09	439.253	0.728034									t3-06	240.5		t3-09	241.04	0.861394
t2-06	523.46		t2-09	380.653	0.630908									t3-06	264.91		t3-09	192.03	0.68625
t2-06	526.69		t2-09	525.153	0.870408									t3-06	219.67		t3-09	195.48	0.698579
t2-06	570.36		t2-09	395.463	0.655455									t3-06	329		t3-09	260.06	0.929365
t2-06	601.76		t2-09	566.943	0.939672									t3-06	281.31		t3-09	258.66	0.924362
t2-06	564.37		t2-09	425.713	0.705592									t3-06	487.95		t3-09	224.55	0.802465
t2-06	706.53		t2-09	425.633	0.70546									t3-06	241.47		t3-09	161.8	0.578218
t2-06	537.45		t2-09	419.103	0.694637									t3-06	275.3		t3-09	216.09	0.772232
t2-06	499.63		t2-09	447.303	0.741376									t3-06	225.76		t3-09	371.79	1.32865
t2-06	785.09		t2-09	368.853	0.61135									t3-06	268.92		t3-09	404.99	1.44729
t2-06	507.56		t2-09	451.423	0.748205									t3-06	232.98		t3-09	209.69	0.74936
t2-06	559.45		t2-09	490.353	0.812729									t3-06	418.6		t3-09	253.07	0.904385
t2-06	508.96		t2-09	404.243	0.670007									t3-06	247.93		t3-09	190.78	0.681782
t2-06	596.44		t2-09	420.493	0.69694									t3-06	201.11		t3-09	240.11	0.858071
t2-06	639.93		t2-09	661.383	1.0962									t3-06	224.88		t3-09	277.03	0.99001
t2-06	530.7		t2-09	431.253	0.714774									t3-06	241.44		t3-09	242.77	0.867576
t2-06	551.96		t2-09	440.163	0.729542									t3-06	311.15		t3-09	232.84	0.83209
t2-06	750.6		t2-09	434.673	0.720443									t3-06	215.69		t3-09	203.3	0.726525
t2-06	515		t2-09	575.283	0.953495									t3-06	247.87		t3-09	201.32	0.719449
t2-06	542.17		t2-09	391.103	0.648228									t3-06	265.15		t3-09	227.97	0.814686
t2-06	563.98		t2-09	403.973	0.66956									t3-06	261.08		t3-09	184.35	0.658804
t2-06	495.57		t2-09	510.993	0.846938									t3-06	205.74		t3-09	279.65	0.999373
t2-06	491.31		t2-09	419.373	0.695084									t3-06	251.86		t3-09	156.45	0.559099
t2-06	489.21		t2-09	361.183	0.598638									t3-06	285.28		t3-09	223.57	0.798962
t2-06	546.37		t2-09	454.833	0.753857									t3-06	381.15		t3-09	155.6	0.556062
t2-06	497.72		t2-09	483.753	0.80179									t3-06	307.82		t3-09	216.97	0.775376
t2-06	630.68		t2-09	563.593	0.93412									t3-06	199.09		t3-09	176.07	0.629214
t2-06	569.87		t2-09	391.153	0.648311									t3-06	270.23		t3-09	255.74	0.913927
t2-06	485.39		t2-09	420.873	0.69757									t3-06	252.14		t3-09	256.54	0.916786
t2-07	482.5		t2-10	368.923	0.611466									t3-07	256.12		t3-10	172.3	0.615741
t2-07	461.54		t2-10	352.353	0.584003									t3-07	199.02		t3-10	322.14	1.15122
t2-07	515.41		t2-10	361.253	0.598754									t3-07	252.83		t3-10	212.07	0.757865
t2-07	506.97		t2-10	618.433	1.02501									t3-07	253.18		t3-10	158.66	0.566997
t2-07	452.69		t2-10	549.683	0.911065									t3-07	226.63		t3-10	216.63	0.774161
t2-07	489.36		t2-10	437.813	0.725647									t3-07	282.21		t3-10	153.35	0.548021
t2-07	488.8		t2-10	682.683	1.1315									t3-07	208.87		t3-10	155.88	0.557062
t2-07	469.45		t2-10	350.163	0.580373									t3-07	217.81		t3-10	211.19	0.754721
t2-07	595.55		t2-10	509.933	0.845182									t3-07	245.45		t3-10	223.85	0.799963
t2-07	692.45		t2-10	392.213	0.650068									t3-07	342.12		t3-10	147.43	0.526865
t2-07	511.59		t2-10	348.313	0.577307									t3-07	204.69		t3-10	197.43	0.705547
t2-07	476.26		t2-10	357.303	0.592207									t3-07	253.62		t3-10	160.42	0.573286
t2-07	462.1		t2-10	361.163	0.598605									t3-07	268.08		t3-10	206.24	0.737031
t2-07	494.34		t2-10	345.623	0.572848									t3-07	291.92		t3-10	349.07	1.24746
t2-07	585.29		t2-10	357.163	0.591975									t3-07	252.58		t3-10	155.85	0.556955
t2-07	482.58		t2-10	487.183	0.807475									t3-07	261.37		t3-10	184.68	0.659983
t2-07	476.94		t2-10	320.413	0.531064									t3-07	214.35		t3-10	203.07	0.725703
t2-07	483.12		t2-10	555.153	0.920131									t3-07	318.26		t3-10	209.18	0.747538
t2-07	499.8		t2-10	423.683	0.702228									t3-07	249.15		t3-10	173.38	0.619601
t2-07	530.71		t2-10	362.543	0.600892									t3-07	268.79		t3-10	207.67	0.742141
t2-07	617.63		t2-10	616.163	1.02125									t3-07	269.6		t3-10	158.04	0.564781
t2-07	458.37		t2-10	367.343	0.608848									t3-07	262.08		t3-10	284.14	1.01542
t2-07	505.02		t2-10	551.703	0.914413									t3-07	198.04		t3-10	168.07	0.600625
t2-07	535.74		t2-10	407.303	0.675079									t3-07	197.52		t3-10	203.08	0.725738
t2-07	569.26		t2-10	354.673	0.587848									t3-07	239.2		t3-10	170.45	0.60913
t2-07	452.42		t2-10	352.503	0.584251									t3-07	232.53		t3-10	187.41	0.669739
t2-07	456.86		t2-10	397.813	0.65935									t3-07	336.98		t3-10	184.31	0.658661
t2-07	477.34		t2-10	363.513	0.6025									t3-07	264.27		t3-10	195.33	0.698043
t2-07	465.55		t2-10	371.513	0.615759									t3-07	276.71		t3-10	197.9	0.707227
t2-07	541.88		t2-10	400.343	0.663543									t3-07	235.83		t3-10	209.44	0.748467
t2-07	473.12		t2-10	372.143	0.616803									t3-07	273.74		t3-10	181.36	0.648119
t2-07	620.88		t2-10	409.583	0.678858									t3-07	233.41		t3-10	309.53	1.10615
t2-07	442.77		t2-10	349.783	0.579743									t3-07	353.68		t3-10	241.62	0.863467
t2-07	466.07		t2-10	395.283	0.655156									t3-07	253.12		t3-10	226.29	0.808683
t2-07	448.35		t2-10	533.563	0.884347									t3-07	286.25		t3-10	194.97	0.696756
t2-07	483.98		t2-10	347.613	0.576146									t3-07	258.21		t3-10	176.53	0.630858
t2-07	625.69		t2-10	375.043	0.62161									t3-07	320.5		t3-10	227.86	0.814293
t2-07	458.69		t2-10	358.513	0.594213									t3-07	218.08		t3-10	216.24	0.772768
t2-07	434.54		t2-10	374.083	0.620019									t3-07	214.52		t3-10	188.57	0.673885
t2-07	458.88		t2-10	390.833	0.647781									t3-07	244.37		t3-10	176.07	0.629214
t2-07	441.75		t2-10	345.303	0.572318									t3-07	222.6		t3-10	222.87	0.796461
t2-07	479.98		t2-10	411.973	0.682819									t3-07	190.98		t3-10	238.45	0.852138
t2-07	567.74		t2-10	365.343	0.605533									t3-07	290.83		t3-10	182.5	0.652193
t2-07	569.83		t2-10	359.443	0.595754									t3-07	248.15		t3-10	309.32	1.1054
t2-07	733.95		t2-10	536.033	0.888441									t3-07	224.48		t3-10	209.08	0.74718
t2-07	473.17		t2-10	390.113	0.646588									t3-07	247.42		t3-10	178.76	0.638827
t2-07	552.69		t2-10	436.633	0.723691									t3-07	212.71		t3-10	298.88	1.06809
t2-07	637.98		t2-10	597.523	0.990356									t3-07	228.81		t3-10	206.45	0.737782
t2-07	509.88		t2-10	389.793	0.646057									t3-07	242.4		t3-10	207.24	0.740605
t2-07	414.98		t2-10	336.373	0.557517									t3-07	267.79		t3-10	214.41	0.766228
t2-07	496.99		t2-10	406.093	0.673073									t3-07	256.34		t3-10	222.47	0.795031
t2-07	626.43		t2-10	357.733	0.59292									t3-07	250.89		t3-10	194.67	0.695684
t2-07	540.04		t2-10	408.573	0.677184									t3-07	265.98		t3-10	200.77	0.717483
t2-07	517.91		t2-10	368.253	0.610356									t3-07	285.21		t3-10	234.35	0.837486
t2-08	482.75		t2-11	174.363	0.288996									t3-08	249.47		t3-11	324.02	1.15794
t2-08	499.58		t2-11	432.053	0.7161									t3-08	221.93		t3-11	276.15	0.986865
t2-08	425.69		t2-11	358.353	0.593947									t3-08	199.71		t3-11	182.85	0.653443
t2-08	436.64		t2-11	360.063	0.596782									t3-08	285.39		t3-11	179.66	0.642043
t2-08	490.55		t2-11	412.393	0.683515									t3-08	404.82		t3-11	214.27	0.765727
t2-08	423.92		t2-11	365.783	0.606262									t3-08	243.16		t3-11	196.29	0.701473
t2-08	515.1		t2-11	420.943	0.697686									t3-08	283.43		t3-11	150.76	0.538765
t2-08	418.62		t2-11	330.143	0.547191									t3-08	250.83		t3-11	180.23	0.64408
t2-08	408.29		t2-11	481.633	0.798276									t3-08	196.34		t3-11	178.86	0.639185
t2-08	579.98		t2-11	561.633	0.930871									t3-08	274.61		t3-11	209.36	0.748181
t2-08	461.35		t2-11	399.703	0.662482									t3-08	251.98		t3-11	202.32	0.723022
t2-08	432.17		t2-11	351.193	0.58208									t3-08	434.49		t3-11	166.74	0.595872
t2-08	427.63		t2-11	331.333	0.549163									t3-08	235.55		t3-11	196.16	0.701009
t2-08	412.07		t2-11	385.483	0.638914									t3-08	188.98		t3-11	143.8	0.513892
t2-08	446.38		t2-11	348.403	0.577456									t3-08	307.77		t3-11	244.85	0.87501
t2-08	427.95		t2-11	559.143	0.926744									t3-08	299.02		t3-11	283.01	1.01138
t2-08	548		t2-11	325.883	0.54013									t3-08	247.21		t3-11	205.73	0.735209
t2-08	422.1		t2-11	403.383	0.668582									t3-08	220.03		t3-11	171.89	0.614276
t2-08	454.05		t2-11	391.063	0.648162									t3-08	262.57		t3-11	160.98	0.575288
t2-08	511.74		t2-11	352.273	0.58387									t3-08	268.75		t3-11	184.92	0.660841
t2-08	451.86		t2-11	584.913	0.969456									t3-08	293.01		t3-11	193.26	0.690645
t2-08	418.98		t2-11	426.023	0.706106									t3-08	377.31		t3-11	206.16	0.736745
t2-08	420.37		t2-11	561.653	0.930904									t3-08	241.23		t3-11	259.92	0.928865
t2-08	556.61		t2-11	380.883	0.631289									t3-08	214.98		t3-11	174.92	0.625104
t2-08	402.01		t2-11	349.403	0.579113									t3-08	270.76		t3-11	209.47	0.748574
t2-08	429.04		t2-11	371.813	0.616256									t3-08	261.26		t3-11	168.61	0.602555
t2-08	456.21		t2-11	355.973	0.590003									t3-08	361.45		t3-11	165.45	0.591262
t2-08	435.11		t2-11	338.073	0.560335									t3-08	236.82		t3-11	225.13	0.804537
t2-08	458.79		t2-11	371.603	0.615908									t3-08	271.98		t3-11	214.97	0.768229
t2-08	469.23		t2-11	370.213	0.613605									t3-08	208.41		t3-11	166.5	0.595014
t2-08	417.12		t2-11	351.313	0.582279									t3-08	192.82		t3-11	205.34	0.733815
t2-08	436.55		t2-11	428.953	0.710962									t3-08	233.6		t3-11	235.4	0.841239
t2-08	445.46		t2-11	353.813	0.586423									t3-08	417.17		t3-11	309	1.10426
t2-08	435.03		t2-11	346.623	0.574506									t3-08	249.79		t3-11	203.71	0.72799
t2-08	441.42		t2-11	388.253	0.643505									t3-08	250.21		t3-11	229.22	0.819154
t2-08	465.74		t2-11	482.213	0.799237									t3-08	211.29		t3-11	160.79	0.574609
t2-08	468.92		t2-11	324.633	0.538059									t3-08	206.47		t3-11	180.32	0.644402
t2-08	483.85		t2-11	467.573	0.774973									t3-08	299.6		t3-11	190.59	0.681103
t2-08	451.93		t2-11	547.973	0.90823									t3-08	360.72		t3-11	147.36	0.526615
t2-08	629.69		t2-11	305.223	0.505888									t3-08	250.94		t3-11	164.46	0.587724
t2-08	410.22		t2-11	412.673	0.683979									t3-08	207.98		t3-11	184.89	0.660734
t2-08	453.11		t2-11	392.533	0.650599									t3-08	234.36		t3-11	163.81	0.585401
t2-08	509.37		t2-11	504.693	0.836497									t3-08	262.79		t3-11	235.92	0.843097
t2-08	443.4		t2-11	318.013	0.527086									t3-08	278.21		t3-11	191.2	0.683283
t2-08	594.35		t2-11	322.033	0.533749									t3-08	309.98		t3-11	160.43	0.573322
t2-08	565.2		t2-11	381.303	0.631986									t3-08	208.64		t3-11	287.53	1.02753
t2-08	601.64		t2-11	349.723	0.579644									t3-08	209.62		t3-11	225.92	0.80736
t2-08	498.06		t2-11	395.653	0.65577									t3-08	215.09		t3-11	162.66	0.581291
t2-08	574.69		t2-11	305.333	0.50607									t3-08	220.62		t3-11	178.88	0.639256
t2-08	462.45		t2-11	357.543	0.592605									t3-08	306.11		t3-11	225.42	0.805574
t2-08	490.23		t2-11	364.553	0.604223									t3-08	232.34		t3-11	182.85	0.653443
t2-08	431.08		t2-11	351.133	0.581981									t3-08	273.13		t3-11	177.77	0.635289
t2-08	420.75		t2-11	381.803	0.632814									t3-08	241.83		t3-11	310.68	1.11026
t2-08	479.36		t2-11	353.693	0.586224									t3-08	285.64		t3-11	142.1	0.507817
t2-09	626.58		t2-12	218.743	0.362553									t3-09	199.02		t3-12	166.34	0.594442
t2-09	429.42		t2-12	393.063	0.651477									t3-09	222.35		t3-12	195.06	0.697078
t2-09	418.08		t2-12	262.843	0.435646									t3-09	320.13		t3-12	172.8	0.617528
t2-09	486.27		t2-12	244.713	0.405596									t3-09	226.5		t3-12	249.36	0.891127
t2-09	442.55		t2-12	201.973	0.334757									t3-09	200.19		t3-12	211.85	0.757079
t2-09	402.52		t2-12	228.493	0.378713									t3-09	185.91		t3-12	153.34	0.547985
t2-09	463.94		t2-12	235.523	0.390364									t3-09	387.93		t3-12	202.4	0.723308
t2-09	475.79		t2-12	247.273	0.409839									t3-09	240.51		t3-12	210.5	0.752255
t2-09	551.07		t2-12	233.033	0.386237									t3-09	282.02		t3-12	201.76	0.721021
t2-09	503.6		t2-12	252.053	0.417762									t3-09	178.59		t3-12	213.84	0.764191
t2-09	484.71		t2-12	227.823	0.377602									t3-09	240.42		t3-12	176.54	0.630894
t2-09	502.61		t2-12	316.723	0.524948									t3-09	252.83		t3-12	154.16	0.550915
t2-09	467.5		t2-12	217.163	0.359934									t3-09	190.43		t3-12	271.35	0.969711
t2-09	425.36		t2-12	217.563	0.360597									t3-09	212.83		t3-12	239.16	0.854676
t2-09	513.04		t2-12	242.403	0.401768									t3-09	420.43		t3-12	149.02	0.532547
t2-09	449.64		t2-12	368.823	0.611301									t3-09	410.27		t3-12	211.28	0.755042
t2-09	402.57		t2-12	360.213	0.59703									t3-09	199.45		t3-12	213.44	0.762761
t2-09	423.15		t2-12	237.873	0.394259									t3-09	249.37		t3-12	217.76	0.7782
t2-09	422.72		t2-12	226.263	0.375017									t3-09	222.18		t3-12	191.07	0.682819
t2-09	403.09		t2-12	259.743	0.430508									t3-09	179.17		t3-12	204.49	0.730777
t2-09	530.45		t2-12	227.563	0.377171									t3-09	224.45		t3-12	202.2	0.722594
t2-09	409.57		t2-12	229.633	0.380602									t3-09	339.71		t3-12	178.25	0.637005
t2-09	423.02		t2-12	261.603	0.43359									t3-09	272.98		t3-12	180.89	0.646439
t2-09	429.26		t2-12	212.303	0.351879									t3-09	231.61		t3-12	177.38	0.633896
t2-09	433.68		t2-12	220.293	0.365122									t3-09	255.79		t3-12	217.71	0.778021
t2-09	469.83		t2-12	223.063	0.369713									t3-09	263.14		t3-12	191.3	0.683641
t2-09	411.23		t2-12	215.783	0.357647									t3-09	214.13		t3-12	391.64	1.39959
t2-09	555.73		t2-12	217.063	0.359768									t3-09	217.58		t3-12	198.8	0.710443
t2-09	426.04		t2-12	256.043	0.424375									t3-09	282.16		t3-12	277.01	0.989938
t2-09	597.52		t2-12	371.663	0.616008									t3-09	280.76		t3-12	212.37	0.758938
t2-09	456.29		t2-12	204.733	0.339332									t3-09	246.65		t3-12	186.6	0.666845
t2-09	456.21		t2-12	294.693	0.488435									t3-09	183.9		t3-12	193.78	0.692503
t2-09	449.68		t2-12	262.023	0.434286									t3-09	238.19		t3-12	193.83	0.692682
t2-09	477.88		t2-12	229.113	0.37974									t3-09	393.89		t3-12	175.97	0.628857
t2-09	399.43		t2-12	262.553	0.435165									t3-09	427.09		t3-12	246.94	0.882479
t2-09	482		t2-12	402.303	0.666792									t3-09	231.79		t3-12	209.29	0.747931
t2-09	520.93		t2-12	305.243	0.505921									t3-09	275.17		t3-12	205.5	0.734387
t2-09	434.82		t2-12	218.853	0.362735									t3-09	212.88		t3-12	156.04	0.557634
t2-09	451.07		t2-12	329.653	0.546379									t3-09	262.21		t3-12	274.17	0.979789
t2-09	691.96		t2-12	228.993	0.379541									t3-09	299.13		t3-12	185.95	0.664522
t2-09	461.83		t2-12	145.763	0.241593									t3-09	264.87		t3-12	198.33	0.708764
t2-09	470.74		t2-12	237.413	0.393497									t3-09	254.94		t3-12	200.33	0.715911
t2-09	465.25		t2-12	232.183	0.384829									t3-09	225.4		t3-12	146.73	0.524363
t2-09	605.86		t2-12	237.663	0.393911									t3-09	223.42		t3-12	152.98	0.546699
t2-09	421.68		t2-12	233.963	0.387779									t3-09	250.07		t3-12	204.69	0.731492
t2-09	434.55		t2-12	253.113	0.419519									t3-09	206.45		t3-12	150.48	0.537764
t2-09	541.57		t2-12	330.743	0.548186									t3-09	301.75		t3-12	227.01	0.811256
t2-09	449.95		t2-12	234.193	0.38816									t3-09	178.55		t3-12	185.54	0.663057
t2-09	391.76		t2-12	277.303	0.459612									t3-09	245.67		t3-12	189.27	0.676386
t2-09	485.41		t2-12	236.973	0.392768									t3-09	177.7		t3-12	231.73	0.828123
t2-09	514.33		t2-12	229.473	0.380337									t3-09	239.07		t3-12	143.59	0.513142
t2-09	594.17		t2-12	240.773	0.399066									t3-09	198.17		t3-12	193.5	0.691503
t2-09	421.73		t2-12	219.663	0.364077									t3-09	277.84		t3-12	235.43	0.841346
t2-09	451.45		t2-12	218.863	0.362752									t3-09	278.64		t3-12	164.95	0.589475
t2-10	399.5		t2-13	221.543	0.367193									t3-10	194.4		t3-13	160.11	0.572179
t2-10	382.93		t2-13	209.073	0.346525									t3-10	344.24		t3-13	176.41	0.630429
t2-10	391.83		t2-13	168.693	0.279598									t3-10	234.17		t3-13	311.98	1.11491
t2-10	649.01		t2-13	204.673	0.339232									t3-10	180.76		t3-13	187.6	0.670418
t2-10	580.26		t2-13	182.333	0.302205									t3-10	238.73		t3-13	212.23	0.758437
t2-10	468.39		t2-13	195.913	0.324713									t3-10	175.45		t3-13	229.16	0.818939
t2-10	713.26		t2-13	163.993	0.271808									t3-10	177.98		t3-13	178.31	0.637219
t2-10	380.74		t2-13	212.823	0.352741									t3-10	233.29		t3-13	141.15	0.504422
t2-10	540.51		t2-13	169.733	0.281322									t3-10	245.95		t3-13	178.96	0.639542
t2-10	422.79		t2-13	282.493	0.468214									t3-10	169.53		t3-13	268.27	0.958705
t2-10	378.89		t2-13	165.783	0.274775									t3-10	219.53		t3-13	238.1	0.850888
t2-10	387.88		t2-13	160.313	0.265709									t3-10	182.52		t3-13	183.36	0.655266
t2-10	391.74		t2-13	180.033	0.298393									t3-10	228.34		t3-13	259.59	0.927685
t2-10	376.2		t2-13	222.273	0.368403									t3-10	371.17		t3-13	162.69	0.581399
t2-10	387.74		t2-13	186.263	0.308719									t3-10	177.95		t3-13	188.16	0.67242
t2-10	517.76		t2-13	213.173	0.353321									t3-10	206.78		t3-13	170.81	0.610417
t2-10	350.99		t2-13	193.963	0.321481									t3-10	225.17		t3-13	254.42	0.909209
t2-10	585.73		t2-13	252.493	0.418491									t3-10	231.28		t3-13	157.98	0.564567
t2-10	454.26		t2-13	181.543	0.300896									t3-10	195.48		t3-13	334.2	1.19432
t2-10	393.12		t2-13	178.733	0.296239									t3-10	229.77		t3-13	290.11	1.03675
t2-10	646.74		t2-13	172.223	0.285449									t3-10	180.14		t3-13	170.08	0.607808
t2-10	397.92		t2-13	173.723	0.287935									t3-10	306.24		t3-13	226.23	0.808468
t2-10	582.28		t2-13	184.363	0.30557									t3-10	190.17		t3-13	339.22	1.21225
t2-10	437.88		t2-13	210.713	0.349243									t3-10	225.18		t3-13	174.35	0.623067
t2-10	385.25		t2-13	193.863	0.321316									t3-10	192.55		t3-13	193.47	0.691396
t2-10	383.08		t2-13	207.333	0.343641									t3-10	209.51		t3-13	215.81	0.771231
t2-10	428.39		t2-13	211.313	0.350238									t3-10	206.41		t3-13	215.23	0.769158
t2-10	394.09		t2-13	181.523	0.300863									t3-10	217.43		t3-13	261.19	0.933403
t2-10	402.09		t2-13	176.733	0.292924									t3-10	220		t3-13	186.93	0.668024
t2-10	430.92		t2-13	175.793	0.291366									t3-10	231.54		t3-13	199.49	0.712909
t2-10	402.72		t2-13	170.163	0.282034									t3-10	203.46		t3-13	335.14	1.19767
t2-10	440.16		t2-13	191.683	0.317702									t3-10	331.63		t3-13	199.35	0.712409
t2-10	380.36		t2-13	195.603	0.3242									t3-10	263.72		t3-13	224.47	0.802179
t2-10	425.86		t2-13	168.973	0.280062									t3-10	248.39		t3-13	189.56	0.677423
t2-10	564.14		t2-13	163.583	0.271128									t3-10	217.07		t3-13	199.84	0.71416
t2-10	378.19		t2-13	165.353	0.274062									t3-10	198.63		t3-13	203.67	0.727847
t2-10	405.62		t2-13	160.983	0.266819									t3-10	249.96		t3-13	171.57	0.613133
t2-10	389.09		t2-13	174.513	0.289244									t3-10	238.34		t3-13	181.05	0.647011
t2-10	404.66		t2-13	211.903	0.351216									t3-10	210.67		t3-13	172.65	0.616992
t2-10	421.41		t2-13	177.023	0.293404									t3-10	198.17		t3-13	184.36	0.65884
t2-10	375.88		t2-13	170.043	0.281835									t3-10	244.97		t3-13	186.36	0.665987
t2-10	442.55		t2-13	196.393	0.325509									t3-10	260.55		t3-13	173.41	0.619708
t2-10	395.92		t2-13	182.443	0.302388									t3-10	204.6		t3-13	192.64	0.688429
t2-10	390.02		t2-13	182.163	0.301924									t3-10	331.42		t3-13	156.62	0.559707
t2-10	566.61		t2-13	257.263	0.426397									t3-10	231.18		t3-13	220.07	0.786455
t2-10	420.69		t2-13	158.873	0.263322									t3-10	200.86		t3-13	323.89	1.15747
t2-10	467.21		t2-13	203.353	0.337045									t3-10	320.98		t3-13	320.92	1.14686
t2-10	628.1		t2-13	197.063	0.326619									t3-10	228.55		t3-13	150	0.536049
t2-10	420.37		t2-13	282.253	0.467816									t3-10	229.34		t3-13	148.38	0.53026
t2-10	366.95		t2-13	196.873	0.326304									t3-10	236.51		t3-13	205.62	0.734815
t2-10	436.67		t2-13	194.893	0.323023									t3-10	244.57		t3-13	199.43	0.712695
t2-10	388.31		t2-13	255.783	0.423944									t3-10	216.77		t3-13	133.36	0.476584
t2-10	439.15		t2-13	222.713	0.369133									t3-10	222.87		t3-13	208.57	0.745358
t2-10	398.83		t2-13	155.353	0.257488									t3-10	256.45		t3-13	298.74	1.06759
t2-11	204.94		t2-14	186.973	0.309896									t3-11	346.12		t3-14	144.91	0.517859
t2-11	462.63		t2-14	183.713	0.304493									t3-11	298.25		t3-14	172.16	0.615241
t2-11	388.93		t2-14	204.333	0.338669									t3-11	204.95		t3-14	136.62	0.488234
t2-11	390.64		t2-14	156.443	0.259294									t3-11	201.76		t3-14	138.47	0.494845
t2-11	442.97		t2-14	150.773	0.249897									t3-11	236.37		t3-14	262.71	0.938835
t2-11	396.36		t2-14	164.373	0.272438									t3-11	218.39		t3-14	131.2	0.468864
t2-11	451.52		t2-14	158.753	0.263123									t3-11	172.86		t3-14	160.21	0.572536
t2-11	360.72		t2-14	188.973	0.313211									t3-11	202.33		t3-14	185.95	0.664522
t2-11	512.21		t2-14	187.163	0.310211									t3-11	200.96		t3-14	145.88	0.521326
t2-11	592.21		t2-14	170.583	0.28273									t3-11	231.46		t3-14	122.68	0.438417
t2-11	430.28		t2-14	187.153	0.310194									t3-11	224.42		t3-14	186.27	0.665665
t2-11	381.77		t2-14	146.353	0.242571									t3-11	188.84		t3-14	188.79	0.674671
t2-11	361.91		t2-14	137.153	0.227322									t3-11	218.26		t3-14	175.63	0.627642
t2-11	416.06		t2-14	135.063	0.223858									t3-11	165.9		t3-14	161.85	0.578397
t2-11	378.98		t2-14	239.023	0.396165									t3-11	266.95		t3-14	180.3	0.644331
t2-11	589.72		t2-14	174.283	0.288863									t3-11	305.11		t3-14	252.29	0.901598
t2-11	356.46		t2-14	180.923	0.299868									t3-11	227.83		t3-14	155.98	0.557419
t2-11	433.96		t2-14	197.973	0.328128									t3-11	193.99		t3-14	228.32	0.815937
t2-11	421.64		t2-14	307.483	0.509634									t3-11	183.08		t3-14	146.28	0.522755
t2-11	382.85		t2-14	173.293	0.287222									t3-11	207.02		t3-14	193.1	0.690073
t2-11	615.49		t2-14	194.303	0.322045									t3-11	215.36		t3-14	224.45	0.802107
t2-11	456.6		t2-14	181.553	0.300913									t3-11	228.26		t3-14	228.85	0.817831
t2-11	592.23		t2-14	164.343	0.272388									t3-11	282.02		t3-14	125.78	0.449495
t2-11	411.46		t2-14	166.803	0.276465									t3-11	197.02		t3-14	168.42	0.601876
t2-11	379.98		t2-14	255.593	0.423629									t3-11	231.57		t3-14	179.71	0.642222
t2-11	402.39		t2-14	128.613	0.213168									t3-11	190.71		t3-14	165.29	0.59069
t2-11	386.55		t2-14	232.743	0.385757									t3-11	187.55		t3-14	221.89	0.792959
t2-11	368.65		t2-14	252.283	0.418143									t3-11	247.23		t3-14	261.54	0.934654
t2-11	402.18		t2-14	203.023	0.336498									t3-11	237.07		t3-14	228.19	0.815473
t2-11	400.79		t2-14	174.783	0.289692									t3-11	188.6		t3-14	159.8	0.571071
t2-11	381.89		t2-14	137.513	0.227919									t3-11	227.44		t3-14	273.53	0.977502
t2-11	459.53		t2-14	153.483	0.254388									t3-11	257.5		t3-14	142.16	0.508032
t2-11	384.39		t2-14	174.543	0.289294									t3-11	331.1		t3-14	141.91	0.507138
t2-11	377.2		t2-14	150.173	0.248902									t3-11	225.81		t3-14	178.07	0.636361
t2-11	418.83		t2-14	276.253	0.457872									t3-11	251.32		t3-14	193.83	0.692682
t2-11	512.79		t2-14	173.973	0.288349									t3-11	182.89		t3-14	173.06	0.618457
t2-11	355.21		t2-14	166.073	0.275255									t3-11	202.42		t3-14	141.83	0.506852
t2-11	498.15		t2-14	203.293	0.336945									t3-11	212.69		t3-14	127.92	0.457143
t2-11	578.55		t2-14	142.453	0.236107									t3-11	169.46		t3-14	140.96	0.503743
t2-11	335.8		t2-14	208.623	0.345779									t3-11	186.56		t3-14	138.83	0.496131
t2-11	443.25		t2-14	166.973	0.276747									t3-11	206.99		t3-14	156.6	0.559635
t2-11	423.11		t2-14	154.973	0.256858									t3-11	185.91		t3-14	171.27	0.612061
t2-11	535.27		t2-14	161.333	0.267399									t3-11	258.02		t3-14	196.15	0.700973
t2-11	348.59		t2-14	194.063	0.321647									t3-11	213.3		t3-14	172.28	0.61567
t2-11	352.61		t2-14	176.803	0.29304									t3-11	182.53		t3-14	211.77	0.756793
t2-11	411.88		t2-14	161.743	0.268079									t3-11	309.63		t3-14	322.02	1.15079
t2-11	380.3		t2-14	173.023	0.286775									t3-11	248.02		t3-14	175.69	0.627856
t2-11	426.23		t2-14	209.593	0.347387									t3-11	184.76		t3-14	126.58	0.452354
t2-11	335.91		t2-14	187.003	0.309946									t3-11	200.98		t3-14	141.57	0.505923
t2-11	388.12		t2-14	279.173	0.462712									t3-11	247.52		t3-14	194.27	0.694254
t2-11	395.13		t2-14	165.093	0.273631									t3-11	204.95		t3-14	245.34	0.876761
t2-11	381.71		t2-14	160.713	0.266372									t3-11	199.87		t3-14	146.29	0.522791
t2-11	412.38		t2-14	192.823	0.319592									t3-11	332.78		t3-14	148	0.528902
t2-11	384.27		t2-14	152.113	0.252118									t3-11	164.2		t3-14	159.75	0.570892
t2-12	249.32		t2-15	188.463	0.312365									t3-12	188.44		t3-15	164.11	0.586473
t2-12	423.64		t2-15	169.203	0.280443									t3-12	217.16		t3-15	211.59	0.75615
t2-12	293.42		t2-15	162.183	0.268808									t3-12	194.9		t3-15	165.46	0.591298
t2-12	275.29		t2-15	170.503	0.282598									t3-12	271.46		t3-15	109.56	0.391531
t2-12	232.55		t2-15	105.213	0.174384									t3-12	233.95		t3-15	162.19	0.579612
t2-12	259.07		t2-15	131.273	0.217577									t3-12	175.44		t3-15	121.49	0.434164
t2-12	266.1		t2-15	137.863	0.228499									t3-12	224.5		t3-15	130.58	0.466649
t2-12	277.85		t2-15	165.143	0.273714									t3-12	232.6		t3-15	108.88	0.389101
t2-12	263.61		t2-15	134.183	0.2224									t3-12	223.86		t3-15	130.37	0.465898
t2-12	282.63		t2-15	162.873	0.269952									t3-12	235.94		t3-15	190.26	0.679924
t2-12	258.4		t2-15	131.193	0.217444									t3-12	198.64		t3-15	174.73	0.624425
t2-12	347.3		t2-15	144.163	0.238941									t3-12	176.26		t3-15	183.86	0.657053
t2-12	247.74		t2-15	126.273	0.209289									t3-12	293.45		t3-15	149.33	0.533655
t2-12	248.14		t2-15	161.663	0.267946									t3-12	261.26		t3-15	116.22	0.415331
t2-12	272.98		t2-15	155.973	0.258515									t3-12	171.12		t3-15	127.76	0.456571
t2-12	399.4		t2-15	211.423	0.35042									t3-12	233.38		t3-15	115.27	0.411936
t2-12	390.79		t2-15	133.223	0.220809									t3-12	235.54		t3-15	193.65	0.692039
t2-12	268.45		t2-15	122.983	0.203836									t3-12	239.86		t3-15	134.69	0.481337
t2-12	256.84		t2-15	143.283	0.237482									t3-12	213.17		t3-15	142.76	0.510176
t2-12	290.32		t2-15	123.953	0.205444									t3-12	226.59		t3-15	114.24	0.408255
t2-12	258.14		t2-15	141.513	0.234549									t3-12	224.3		t3-15	135.97	0.485911
t2-12	260.21		t2-15	90.443	0.149903									t3-12	200.35		t3-15	128.21	0.458179
t2-12	292.18		t2-15	130.953	0.217046									t3-12	202.99		t3-15	153.07	0.54702
t2-12	242.88		t2-15	241.683	0.400574									t3-12	199.48		t3-15	111.12	0.397106
t2-12	250.87		t2-15	146.543	0.242886									t3-12	239.81		t3-15	143.98	0.514536
t2-12	253.64		t2-15	158.193	0.262195									t3-12	213.4		t3-15	164.54	0.58801
t2-12	246.36		t2-15	142.423	0.236057									t3-12	413.74		t3-15	147.59	0.527437
t2-12	247.64		t2-15	144.793	0.239985									t3-12	220.9		t3-15	194.37	0.694612
t2-12	286.62		t2-15	183.483	0.304111									t3-12	299.11		t3-15	129.63	0.463254
t2-12	402.24		t2-15	163.443	0.270896									t3-12	234.47		t3-15	109.88	0.392674
t2-12	235.31		t2-15	117.763	0.195185									t3-12	208.7		t3-15	119.54	0.427196
t2-12	325.27		t2-15	161.833	0.268228									t3-12	215.88		t3-15	111.18	0.39732
t2-12	292.6		t2-15	114.563	0.189881									t3-12	215.93		t3-15	179.85	0.642722
t2-12	259.69		t2-15	117.353	0.194505									t3-12	198.07		t3-15	107.53	0.384276
t2-12	293.13		t2-15	163.213	0.270515									t3-12	269.04		t3-15	142.28	0.508461
t2-12	432.88		t2-15	145.863	0.241759									t3-12	231.39		t3-15	172.59	0.616778
t2-12	335.82		t2-15	190.483	0.315713									t3-12	227.6		t3-15	151.51	0.541445
t2-12	249.43		t2-15	202.753	0.33605									t3-12	178.14		t3-15	124.41	0.444599
t2-12	360.23		t2-15	134.063	0.222201									t3-12	296.27		t3-15	133.83	0.478263
t2-12	259.57		t2-15	158.013	0.261896									t3-12	208.05		t3-15	156.89	0.560672
t2-12	176.34		t2-15	110.063	0.182422									t3-12	220.43		t3-15	136.14	0.486518
t2-12	267.99		t2-15	130.453	0.216218									t3-12	222.43		t3-15	119.75	0.427946
t2-12	262.76		t2-15	147.053	0.243731									t3-12	168.83		t3-15	106.13	0.379273
t2-12	268.24		t2-15	204.643	0.339183									t3-12	175.08		t3-15	150.45	0.537657
t2-12	264.54		t2-15	194.873	0.32299									t3-12	226.79		t3-15	169.9	0.607165
t2-12	283.69		t2-15	197.333	0.327067									t3-12	172.58		t3-15	150.46	0.537693
t2-12	361.32		t2-15	97.623	0.161804									t3-12	249.11		t3-15	122.59	0.438095
t2-12	264.77		t2-15	152.703	0.253095									t3-12	207.64		t3-15	108.7	0.388457
t2-12	307.88		t2-15	163.193	0.270482									t3-12	211.37		t3-15	139.45	0.498347
t2-12	267.55		t2-15	153.783	0.254886									t3-12	253.83		t3-15	108.69	0.388422
t2-12	260.05		t2-15	145.043	0.2404									t3-12	165.69		t3-15	138.91	0.496417
t2-12	271.35		t2-15	161.473	0.267631									t3-12	215.6		t3-15	110.1	0.39346
t2-12	250.24		t2-15	168.473	0.279233									t3-12	257.53		t3-15	124.11	0.443527
t2-12	249.44		t2-15	93.413	0.154826									t3-12	187.05		t3-15	125.74	0.449352
t2-13	252.12													t3-13	182.21
t2-13	239.65													t3-13	198.51
t2-13	199.27													t3-13	334.08
t2-13	235.25													t3-13	209.7
t2-13	212.91													t3-13	234.33
t2-13	226.49													t3-13	251.26
t2-13	194.57													t3-13	200.41
t2-13	243.4													t3-13	163.25
t2-13	200.31													t3-13	201.06
t2-13	313.07													t3-13	290.37
t2-13	196.36													t3-13	260.2
t2-13	190.89													t3-13	205.46
t2-13	210.61													t3-13	281.69
t2-13	252.85													t3-13	184.79
t2-13	216.84													t3-13	210.26
t2-13	243.75													t3-13	192.91
t2-13	224.54													t3-13	276.52
t2-13	283.07													t3-13	180.08
t2-13	212.12													t3-13	356.3
t2-13	209.31													t3-13	312.21
t2-13	202.8													t3-13	192.18
t2-13	204.3													t3-13	248.33
t2-13	214.94													t3-13	361.32
t2-13	241.29													t3-13	196.45
t2-13	224.44													t3-13	215.57
t2-13	237.91													t3-13	237.91
t2-13	241.89													t3-13	237.33
t2-13	212.1													t3-13	283.29
t2-13	207.31													t3-13	209.03
t2-13	206.37													t3-13	221.59
t2-13	200.74													t3-13	357.24
t2-13	222.26													t3-13	221.45
t2-13	226.18													t3-13	246.57
t2-13	199.55													t3-13	211.66
t2-13	194.16													t3-13	221.94
t2-13	195.93													t3-13	225.77
t2-13	191.56													t3-13	193.67
t2-13	205.09													t3-13	203.15
t2-13	242.48													t3-13	194.75
t2-13	207.6													t3-13	206.46
t2-13	200.62													t3-13	208.46
t2-13	226.97													t3-13	195.51
t2-13	213.02													t3-13	214.74
t2-13	212.74													t3-13	178.72
t2-13	287.84													t3-13	242.17
t2-13	189.45													t3-13	345.99
t2-13	233.93													t3-13	343.02
t2-13	227.64													t3-13	172.1
t2-13	312.83													t3-13	170.48
t2-13	227.45													t3-13	227.72
t2-13	225.47													t3-13	221.53
t2-13	286.36													t3-13	155.46
t2-13	253.29													t3-13	230.67
t2-13	185.93													t3-13	320.84
t2-14	217.55													t3-14	167.01
t2-14	214.29													t3-14	194.26
t2-14	234.91													t3-14	158.72
t2-14	187.02													t3-14	160.57
t2-14	181.35													t3-14	284.81
t2-14	194.95													t3-14	153.3
t2-14	189.33													t3-14	182.31
t2-14	219.55													t3-14	208.05
t2-14	217.74													t3-14	167.98
t2-14	201.16													t3-14	144.78
t2-14	217.73													t3-14	208.37
t2-14	176.93													t3-14	210.89
t2-14	167.73													t3-14	197.73
t2-14	165.64													t3-14	183.95
t2-14	269.6													t3-14	202.4
t2-14	204.86													t3-14	274.39
t2-14	211.5													t3-14	178.08
t2-14	228.55													t3-14	250.42
t2-14	338.06													t3-14	168.38
t2-14	203.87													t3-14	215.2
t2-14	224.88													t3-14	246.55
t2-14	212.13													t3-14	250.95
t2-14	194.92													t3-14	147.88
t2-14	197.38													t3-14	190.52
t2-14	286.17													t3-14	201.81
t2-14	159.19													t3-14	187.39
t2-14	263.32													t3-14	243.99
t2-14	282.86													t3-14	283.64
t2-14	233.6													t3-14	250.29
t2-14	205.36													t3-14	181.9
t2-14	168.09													t3-14	295.63
t2-14	184.06													t3-14	164.26
t2-14	205.12													t3-14	164.01
t2-14	180.75													t3-14	200.17
t2-14	306.83													t3-14	215.93
t2-14	204.55													t3-14	195.16
t2-14	196.65													t3-14	163.93
t2-14	233.87													t3-14	150.02
t2-14	173.03													t3-14	163.06
t2-14	239.2													t3-14	160.93
t2-14	197.55													t3-14	178.7
t2-14	185.55													t3-14	193.37
t2-14	191.91													t3-14	218.25
t2-14	224.64													t3-14	194.38
t2-14	207.38													t3-14	233.87
t2-14	192.32													t3-14	344.12
t2-14	203.6													t3-14	197.79
t2-14	240.17													t3-14	148.68
t2-14	217.58													t3-14	163.67
t2-14	309.75													t3-14	216.37
t2-14	195.67													t3-14	267.44
t2-14	191.29													t3-14	168.39
t2-14	223.4													t3-14	170.1
t2-14	182.69													t3-14	181.85
t2-15	219.04													t3-15	186.21
t2-15	199.78													t3-15	233.69
t2-15	192.76													t3-15	187.56
t2-15	201.08													t3-15	131.66
t2-15	135.79													t3-15	184.29
t2-15	161.85													t3-15	143.59
t2-15	168.44													t3-15	152.68
t2-15	195.72													t3-15	130.98
t2-15	164.76													t3-15	152.47
t2-15	193.45													t3-15	212.36
t2-15	161.77													t3-15	196.83
t2-15	174.74													t3-15	205.96
t2-15	156.85													t3-15	171.43
t2-15	192.24													t3-15	138.32
t2-15	186.55													t3-15	149.86
t2-15	242													t3-15	137.37
t2-15	163.8													t3-15	215.75
t2-15	153.56													t3-15	156.79
t2-15	173.86													t3-15	164.86
t2-15	154.53													t3-15	136.34
t2-15	172.09													t3-15	158.07
t2-15	121.02													t3-15	150.31
t2-15	161.53													t3-15	175.17
t2-15	272.26													t3-15	133.22
t2-15	177.12													t3-15	166.08
t2-15	188.77													t3-15	186.64
t2-15	173													t3-15	169.69
t2-15	175.37													t3-15	216.47
t2-15	214.06													t3-15	151.73
t2-15	194.02													t3-15	131.98
t2-15	148.34													t3-15	141.64
t2-15	192.41													t3-15	133.28
t2-15	145.14													t3-15	201.95
t2-15	147.93													t3-15	129.63
t2-15	193.79													t3-15	164.38
t2-15	176.44													t3-15	194.69
t2-15	221.06													t3-15	173.61
t2-15	233.33													t3-15	146.51
t2-15	164.64													t3-15	155.93
t2-15	188.59													t3-15	178.99
t2-15	140.64													t3-15	158.24
t2-15	161.03													t3-15	141.85
t2-15	177.63													t3-15	128.23
t2-15	235.22													t3-15	172.55
t2-15	225.45													t3-15	192
t2-15	227.91													t3-15	172.56
t2-15	128.2													t3-15	144.69
t2-15	183.28													t3-15	130.8
t2-15	193.77													t3-15	161.55
t2-15	184.36													t3-15	130.79
t2-15	175.62													t3-15	161.01
t2-15	192.05													t3-15	132.2
t2-15	199.05													t3-15	146.21
t2-15	123.99													t3-15	147.84

## Sheet: FigS4a
Fig. S4a: Hybridization to DNA
							Effect of distance from surface:										Effect of linker length:
Raw data - fluorescent intensity [a.u.]							Normalization to tc										Normalization to HEG linker
sequence	untreated subarray		Average
			H to...				tc		P-tc			Average					P-tc			Average
tc_HEG	18749.1		DNA	tc_HEG	24995.4		tc_HEG	0.750103	P_tc_HEG	0.278927		DNA	tc_HEG	1			P_tc_HEG	0.921053		DNA	P_tc_HEG	1
tc_HEG	27520.6			tc_HEG+T01	25540.7		tc_HEG	1.10103	P_tc_HEG	0.303497			tc_HEG+T01	1			P_tc_HEG	1.00218			P_tc_HEG+T01	0.945679
tc_HEG	16841.3			tc_HEG+T05	25712.4		tc_HEG	0.673776	P_tc_HEG	0.305934			tc_HEG+T05	1			P_tc_HEG	1.01023			P_tc_HEG+T05	0.897439
tc_HEG	32331			tc_T01	25069.7		tc_HEG	1.29348	P_tc_HEG	0.248665			tc_T01	1			P_tc_HEG	0.821122			P_tc_T01	0.948971
tc_HEG	24648.5			tc_T05	27003.1		tc_HEG	0.986123	P_tc_HEG	0.333179			tc_T05	1			P_tc_HEG	1.1002			P_tc_T05	0.902398
tc_HEG	12322.8		DNA	P_tc_HEG	7569.48		tc_HEG	0.493001	P_tc_HEG	0.307095		DNA	P_tc_HEG	0.302835			P_tc_HEG	1.01407
tc_HEG	26596.7			P_tc_HEG+T01	7158.3		tc_HEG	1.06407	P_tc_HEG	0.265355			P_tc_HEG+T01	0.28027			P_tc_HEG	0.876237
tc_HEG	25155.2			P_tc_HEG+T05	6793.15		tc_HEG	1.00639	P_tc_HEG	0.274475			P_tc_HEG+T05	0.264197			P_tc_HEG	0.906353
tc_HEG	26797			P_tc_T01	7183.22		tc_HEG	1.07208	P_tc_HEG	0.285017			P_tc_T01	0.286531			P_tc_HEG	0.941162
tc_HEG	27117.1			P_tc_T05	6830.69		tc_HEG	1.08488	P_tc_HEG	0.264711			P_tc_T05	0.252959			P_tc_HEG	0.87411
tc_HEG	29273.8						tc_HEG	1.17117	P_tc_HEG	0.295295							P_tc_HEG	0.975103
tc_HEG	19467.8		SD				tc_HEG	0.778856	P_tc_HEG	0.319211		SD					P_tc_HEG	1.05407		SD
tc_HEG	22956		DNA	tc_HEG	4607.85		tc_HEG	0.918409	P_tc_HEG	0.249881		DNA	tc_HEG	0.184348			P_tc_HEG	0.825137		DNA	P_tc_HEG	0.0890694
tc_HEG	30326.5			tc_HEG+T01	4739.7		tc_HEG	1.21328	P_tc_HEG	0.305019			tc_HEG+T01	0.185574			P_tc_HEG	1.00721			P_tc_HEG+T01	0.108485
tc_HEG	27958.8			tc_HEG+T05	4540.92		tc_HEG	1.11856	P_tc_HEG	0.28964			tc_HEG+T05	0.176604			P_tc_HEG	0.956428			P_tc_HEG+T05	0.0900251
tc_HEG	19048.7			tc_T01	4187.67		tc_HEG	0.762089	P_tc_HEG	0.286332			tc_T01	0.167041			P_tc_HEG	0.945505			P_tc_T01	0.0809995
tc_HEG	19191.3			tc_T05	3327.03		tc_HEG	0.767794	P_tc_HEG	0.31796			tc_T05	0.123209			P_tc_HEG	1.04994			P_tc_T05	0.0768298
tc_HEG	29398		DNA	P_tc_HEG	674.209		tc_HEG	1.17614	P_tc_HEG	0.341346		DNA	P_tc_HEG	0.0269733			P_tc_HEG	1.12717
tc_HEG	26032.5			P_tc_HEG+T01	821.177		tc_HEG	1.04149	P_tc_HEG	0.335993			P_tc_HEG+T01	0.0321517			P_tc_HEG	1.10949
tc_HEG	25669.2			P_tc_HEG+T05	681.443		tc_HEG	1.02696	P_tc_HEG	0.240661			P_tc_HEG+T05	0.0265025			P_tc_HEG	0.794694
tc_HEG	29557.9			P_tc_T01	613.124		tc_HEG	1.18253	P_tc_HEG	0.324698			P_tc_T01	0.0244568			P_tc_HEG	1.07219
tc_HEG	16181.1			P_tc_T05	581.562		tc_HEG	0.647364	P_tc_HEG	0.29581			P_tc_T05	0.0215369			P_tc_HEG	0.976801
tc_HEG	21999.7						tc_HEG	0.880149	P_tc_HEG	0.308411							P_tc_HEG	1.01841
tc_HEG	30807		SEM				tc_HEG	1.23251	P_tc_HEG	0.271633		SEM					P_tc_HEG	0.896965		SEM
tc_HEG	28805.2		DNA	tc_HEG	580.535		tc_HEG	1.15242	P_tc_HEG	0.328019		DNA	tc_HEG	0.0232257			P_tc_HEG	1.08316		DNA	P_tc_HEG	0.0112217
tc_HEG	19768.5			tc_HEG+T01	597.145		tc_HEG	0.790885	P_tc_HEG	0.269922			tc_HEG+T01	0.0233801			P_tc_HEG	0.891316			P_tc_HEG+T01	0.0136679
tc_HEG	27782.4			tc_HEG+T05	572.102		tc_HEG	1.1115	P_tc_HEG	0.376045			tc_HEG+T05	0.02225			P_tc_HEG	1.24175			P_tc_HEG+T05	0.0114332
tc_HEG	28211.6			tc_T01	531.834		tc_HEG	1.12867	P_tc_HEG	0.334947			tc_T01	0.0212143			P_tc_HEG	1.10604			P_tc_T01	0.0102869
tc_HEG	16982.9			tc_T05	422.533		tc_HEG	0.67944	P_tc_HEG	0.306186			tc_T05	0.0156476			P_tc_HEG	1.01107			P_tc_T05	0.0097574
tc_HEG	27111.8		DNA	P_tc_HEG	84.9424		tc_HEG	1.08467	P_tc_HEG	0.287248		DNA	P_tc_HEG	0.00339832			P_tc_HEG	0.94853
tc_HEG	27992.1			P_tc_HEG+T01	103.459		tc_HEG	1.11989	P_tc_HEG	0.31557			P_tc_HEG+T01	0.00405073			P_tc_HEG	1.04205
tc_HEG	27510.6			P_tc_HEG+T05	86.5434		tc_HEG	1.10063	P_tc_HEG	0.269797			P_tc_HEG+T05	0.00336582			P_tc_HEG	0.890905
tc_HEG	25844.1			P_tc_T01	77.8669		tc_HEG	1.03395	P_tc_HEG	0.279071			P_tc_T01	0.00310602			P_tc_HEG	0.92153
tc_HEG	27393.9			P_tc_T05	73.8585		tc_HEG	1.09596	P_tc_HEG	0.351985			P_tc_T05	0.00273518			P_tc_HEG	1.1623
tc_HEG	28736.1						tc_HEG	1.14966	P_tc_HEG	0.316938							P_tc_HEG	1.04657
tc_HEG	21020.6		Replicates				tc_HEG	0.840978	P_tc_HEG	0.264903							P_tc_HEG	0.874744
tc_HEG	21197.8		DNA	tc_HEG	63		tc_HEG	0.84807	P_tc_HEG	0.333343							P_tc_HEG	1.10074
tc_HEG	25812.5			tc_HEG+T01	63		tc_HEG	1.03269	P_tc_HEG	0.29727							P_tc_HEG	0.981625
tc_HEG	30999.2			tc_HEG+T05	63		tc_HEG	1.2402	P_tc_HEG	0.31336							P_tc_HEG	1.03476
tc_HEG	15241.1			tc_T01	62		tc_HEG	0.609756	P_tc_HEG	0.300428							P_tc_HEG	0.992051
tc_HEG	26677.8			tc_T05	62		tc_HEG	1.06731	P_tc_HEG	0.316915							P_tc_HEG	1.04649
tc_HEG	23838.9		DNA	P_tc_HEG	63		tc_HEG	0.953732	P_tc_HEG	0.325359							P_tc_HEG	1.07438
tc_HEG	22500.5			P_tc_HEG+T01	63		tc_HEG	0.900188	P_tc_HEG	0.285882							P_tc_HEG	0.944017
tc_HEG	27587.1			P_tc_HEG+T05	62		tc_HEG	1.10369	P_tc_HEG	0.335339							P_tc_HEG	1.10733
tc_HEG	23676.1			P_tc_T01	62		tc_HEG	0.947217	P_tc_HEG	0.304053							P_tc_HEG	1.00402
tc_HEG	26097.1			P_tc_T05	62		tc_HEG	1.04408	P_tc_HEG	0.314085							P_tc_HEG	1.03715
tc_HEG	22970.3						tc_HEG	0.918982	P_tc_HEG	0.28519							P_tc_HEG	0.941734
tc_HEG	28593.3						tc_HEG	1.14394	P_tc_HEG	0.309165							P_tc_HEG	1.0209
tc_HEG	21216.4						tc_HEG	0.848813	P_tc_HEG	0.325335							P_tc_HEG	1.0743
tc_HEG	32464.8						tc_HEG	1.29883	P_tc_HEG	0.309961							P_tc_HEG	1.02353
tc_HEG	26626.3						tc_HEG	1.06525	P_tc_HEG	0.293903							P_tc_HEG	0.970506
tc_HEG	22169.5						tc_HEG	0.886944	P_tc_HEG	0.254622							P_tc_HEG	0.840795
tc_HEG	32806.1						tc_HEG	1.31249	P_tc_HEG	0.327623							P_tc_HEG	1.08185
tc_HEG	19575.5						tc_HEG	0.783164	P_tc_HEG	0.316376							P_tc_HEG	1.04471
tc_HEG	28094.8						tc_HEG	1.124	P_tc_HEG	0.32243							P_tc_HEG	1.06471
tc_HEG	28930.2						tc_HEG	1.15742	P_tc_HEG	0.313089							P_tc_HEG	1.03386
tc_HEG	17314.3						tc_HEG	0.692699	P_tc_HEG	0.272804							P_tc_HEG	0.900832
tc_HEG	28272.1						tc_HEG	1.13109	P_tc_HEG	0.326603							P_tc_HEG	1.07848
tc_HEG	23967.1						tc_HEG	0.958862	P_tc_HEG	0.317635							P_tc_HEG	1.04887
tc_HEG	27890.3						tc_HEG	1.11582	P_tc_HEG	0.299004							P_tc_HEG	0.98735
tc_HEG	21029.5						tc_HEG	0.841337	P_tc_HEG	0.315598							P_tc_HEG	1.04215
tc_HEG	26239.4						tc_HEG	1.04977	P_tc_HEG	0.278424							P_tc_HEG	0.919391
tc_HEG	29814.1						tc_HEG	1.19278	P_tc_HEG	0.335438							P_tc_HEG	1.10766
tc_HEG+T01	26308.6						tc_HEG+T01	1.03006	P_tc_HEG+T01	0.279038							P_tc_HEG+T01	0.941523
tc_HEG+T01	24935						tc_HEG+T01	0.976282	P_tc_HEG+T01	0.234045							P_tc_HEG+T01	0.789709
tc_HEG+T01	27478.8						tc_HEG+T01	1.07588	P_tc_HEG+T01	0.324671							P_tc_HEG+T01	1.0955
tc_HEG+T01	29995.3						tc_HEG+T01	1.17441	P_tc_HEG+T01	0.30656							P_tc_HEG+T01	1.03439
tc_HEG+T01	17251.9						tc_HEG+T01	0.675467	P_tc_HEG+T01	0.197993							P_tc_HEG+T01	0.668062
tc_HEG+T01	17336.1						tc_HEG+T01	0.678762	P_tc_HEG+T01	0.326872							P_tc_HEG+T01	1.10292
tc_HEG+T01	27840.6						tc_HEG+T01	1.09005	P_tc_HEG+T01	0.244724							P_tc_HEG+T01	0.82574
tc_HEG+T01	30033.1						tc_HEG+T01	1.17589	P_tc_HEG+T01	0.321184							P_tc_HEG+T01	1.08373
tc_HEG+T01	29941.3						tc_HEG+T01	1.1723	P_tc_HEG+T01	0.276716							P_tc_HEG+T01	0.933688
tc_HEG+T01	32207.3						tc_HEG+T01	1.26102	P_tc_HEG+T01	0.322731							P_tc_HEG+T01	1.08895
tc_HEG+T01	30534.5						tc_HEG+T01	1.19552	P_tc_HEG+T01	0.284652							P_tc_HEG+T01	0.960465
tc_HEG+T01	29900						tc_HEG+T01	1.17068	P_tc_HEG+T01	0.31499							P_tc_HEG+T01	1.06283
tc_HEG+T01	30240.2						tc_HEG+T01	1.184	P_tc_HEG+T01	0.250209							P_tc_HEG+T01	0.844249
tc_HEG+T01	21488.7						tc_HEG+T01	0.841348	P_tc_HEG+T01	0.311019							P_tc_HEG+T01	1.04943
tc_HEG+T01	25274.5						tc_HEG+T01	0.989575	P_tc_HEG+T01	0.312931							P_tc_HEG+T01	1.05588
tc_HEG+T01	30291.9						tc_HEG+T01	1.18602	P_tc_HEG+T01	0.299942							P_tc_HEG+T01	1.01205
tc_HEG+T01	25576.9						tc_HEG+T01	1.00141	P_tc_HEG+T01	0.274435							P_tc_HEG+T01	0.925991
tc_HEG+T01	32074.6						tc_HEG+T01	1.25582	P_tc_HEG+T01	0.257419							P_tc_HEG+T01	0.868576
tc_HEG+T01	17594.5						tc_HEG+T01	0.68888	P_tc_HEG+T01	0.266975							P_tc_HEG+T01	0.900819
tc_HEG+T01	29758.3						tc_HEG+T01	1.16513	P_tc_HEG+T01	0.29356							P_tc_HEG+T01	0.990521
tc_HEG+T01	30257.7						tc_HEG+T01	1.18468	P_tc_HEG+T01	0.301698							P_tc_HEG+T01	1.01798
tc_HEG+T01	31550						tc_HEG+T01	1.23528	P_tc_HEG+T01	0.288422							P_tc_HEG+T01	0.973187
tc_HEG+T01	24258.1						tc_HEG+T01	0.949779	P_tc_HEG+T01	0.249997							P_tc_HEG+T01	0.843533
tc_HEG+T01	16040.9						tc_HEG+T01	0.62805	P_tc_HEG+T01	0.230214							P_tc_HEG+T01	0.776781
tc_HEG+T01	24746.6						tc_HEG+T01	0.968905	P_tc_HEG+T01	0.299309							P_tc_HEG+T01	1.00992
tc_HEG+T01	29577						tc_HEG+T01	1.15803	P_tc_HEG+T01	0.226328							P_tc_HEG+T01	0.763671
tc_HEG+T01	24643.3						tc_HEG+T01	0.964862	P_tc_HEG+T01	0.320677							P_tc_HEG+T01	1.08202
tc_HEG+T01	22384.2						tc_HEG+T01	0.876413	P_tc_HEG+T01	0.29937							P_tc_HEG+T01	1.01012
tc_HEG+T01	24007.7						tc_HEG+T01	0.939975	P_tc_HEG+T01	0.229125							P_tc_HEG+T01	0.773107
tc_HEG+T01	28220.4						tc_HEG+T01	1.10492	P_tc_HEG+T01	0.267376							P_tc_HEG+T01	0.902172
tc_HEG+T01	29893.7						tc_HEG+T01	1.17043	P_tc_HEG+T01	0.314747							P_tc_HEG+T01	1.06201
tc_HEG+T01	30600.8						tc_HEG+T01	1.19812	P_tc_HEG+T01	0.3041							P_tc_HEG+T01	1.02609
tc_HEG+T01	25653.7						tc_HEG+T01	1.00442	P_tc_HEG+T01	0.343889							P_tc_HEG+T01	1.16034
tc_HEG+T01	20875.8						tc_HEG+T01	0.817351	P_tc_HEG+T01	0.246281							P_tc_HEG+T01	0.830994
tc_HEG+T01	22421.5						tc_HEG+T01	0.877874	P_tc_HEG+T01	0.307241							P_tc_HEG+T01	1.03669
tc_HEG+T01	28868.2						tc_HEG+T01	1.13028	P_tc_HEG+T01	0.293991							P_tc_HEG+T01	0.991977
tc_HEG+T01	28853.5						tc_HEG+T01	1.12971	P_tc_HEG+T01	0.250225							P_tc_HEG+T01	0.844304
tc_HEG+T01	20214						tc_HEG+T01	0.791441	P_tc_HEG+T01	0.22316							P_tc_HEG+T01	0.752979
tc_HEG+T01	21843						tc_HEG+T01	0.855223	P_tc_HEG+T01	0.257717							P_tc_HEG+T01	0.869581
tc_HEG+T01	23599.6						tc_HEG+T01	0.923998	P_tc_HEG+T01	0.232487							P_tc_HEG+T01	0.78445
tc_HEG+T01	15263.5						tc_HEG+T01	0.597616	P_tc_HEG+T01	0.288832							P_tc_HEG+T01	0.974569
tc_HEG+T01	29124						tc_HEG+T01	1.1403	P_tc_HEG+T01	0.242751							P_tc_HEG+T01	0.819085
tc_HEG+T01	28093.6						tc_HEG+T01	1.09995	P_tc_HEG+T01	0.263642							P_tc_HEG+T01	0.889574
tc_HEG+T01	15103.9						tc_HEG+T01	0.591365	P_tc_HEG+T01	0.269953							P_tc_HEG+T01	0.91087
tc_HEG+T01	24996.8						tc_HEG+T01	0.978704	P_tc_HEG+T01	0.292359							P_tc_HEG+T01	0.986469
tc_HEG+T01	31569.3						tc_HEG+T01	1.23604	P_tc_HEG+T01	0.275896							P_tc_HEG+T01	0.93092
tc_HEG+T01	25232.9						tc_HEG+T01	0.987947	P_tc_HEG+T01	0.256716							P_tc_HEG+T01	0.866205
tc_HEG+T01	24633.7						tc_HEG+T01	0.964488	P_tc_HEG+T01	0.277365							P_tc_HEG+T01	0.935879
tc_HEG+T01	17403.6						tc_HEG+T01	0.681405	P_tc_HEG+T01	0.304152							P_tc_HEG+T01	1.02626
tc_HEG+T01	16990.1						tc_HEG+T01	0.665214	P_tc_HEG+T01	0.255119							P_tc_HEG+T01	0.860815
tc_HEG+T01	31185.9						tc_HEG+T01	1.22103	P_tc_HEG+T01	0.28891							P_tc_HEG+T01	0.974833
tc_HEG+T01	21236.7						tc_HEG+T01	0.831483	P_tc_HEG+T01	0.298905							P_tc_HEG+T01	1.00856
tc_HEG+T01	18575						tc_HEG+T01	0.727271	P_tc_HEG+T01	0.271388							P_tc_HEG+T01	0.91571
tc_HEG+T01	21029						tc_HEG+T01	0.823353	P_tc_HEG+T01	0.330843							P_tc_HEG+T01	1.11632
tc_HEG+T01	23156.3						tc_HEG+T01	0.906641	P_tc_HEG+T01	0.270021							P_tc_HEG+T01	0.911097
tc_HEG+T01	22968.8						tc_HEG+T01	0.8993	P_tc_HEG+T01	0.261843							P_tc_HEG+T01	0.883504
tc_HEG+T01	26147.2						tc_HEG+T01	1.02375	P_tc_HEG+T01	0.301082							P_tc_HEG+T01	1.0159
tc_HEG+T01	28801						tc_HEG+T01	1.12765	P_tc_HEG+T01	0.29454							P_tc_HEG+T01	0.993829
tc_HEG+T01	28422.2						tc_HEG+T01	1.11282	P_tc_HEG+T01	0.295379							P_tc_HEG+T01	0.996659
tc_HEG+T01	27690.8						tc_HEG+T01	1.08418	P_tc_HEG+T01	0.272309							P_tc_HEG+T01	0.918819
tc_HEG+T01	30468.9						tc_HEG+T01	1.19295	P_tc_HEG+T01	0.348085							P_tc_HEG+T01	1.1745
tc_HEG+T01	28744.8						tc_HEG+T01	1.12545	P_tc_HEG+T01	0.266214							P_tc_HEG+T01	0.898253
tc_HEG+T01	27656.9						tc_HEG+T01	1.08285	P_tc_HEG+T01	0.24368							P_tc_HEG+T01	0.822219
tc_HEG+T05	30481						tc_HEG+T05	1.18546	P_tc_HEG+T05	0.245394							P_tc_HEG+T05	0.833567
tc_HEG+T05	32654.8						tc_HEG+T05	1.27	P_tc_HEG+T05	0.226842							P_tc_HEG+T05	0.770551
tc_HEG+T05	30314.8						tc_HEG+T05	1.17899	P_tc_HEG+T05	0.30332							P_tc_HEG+T05	1.03033
tc_HEG+T05	19637.7						tc_HEG+T05	0.763744	P_tc_HEG+T05	0.247562							P_tc_HEG+T05	0.840932
tc_HEG+T05	26822.3						tc_HEG+T05	1.04317	P_tc_HEG+T05	0.288521							P_tc_HEG+T05	0.980066
tc_HEG+T05	26446.6						tc_HEG+T05	1.02855	P_tc_HEG+T05	0.273854							P_tc_HEG+T05	0.930242
tc_HEG+T05	27839.3						tc_HEG+T05	1.08272	P_tc_HEG+T05	0.303492							P_tc_HEG+T05	1.03092
tc_HEG+T05	30204.7						tc_HEG+T05	1.17471	P_tc_HEG+T05	0.249653							P_tc_HEG+T05	0.848037
tc_HEG+T05	28145.7						tc_HEG+T05	1.09463	P_tc_HEG+T05	0.243069							P_tc_HEG+T05	0.82567
tc_HEG+T05	29653.7						tc_HEG+T05	1.15328	P_tc_HEG+T05	0.238278							P_tc_HEG+T05	0.809395
tc_HEG+T05	22539.8						tc_HEG+T05	0.876609	P_tc_HEG+T05	0.299102							P_tc_HEG+T05	1.01601
tc_HEG+T05	22302						tc_HEG+T05	0.867361	P_tc_HEG+T05	0.266872							P_tc_HEG+T05	0.906527
tc_HEG+T05	24530.5						tc_HEG+T05	0.95403	P_tc_HEG+T05	0.213394							P_tc_HEG+T05	0.72487
tc_HEG+T05	30426.8						tc_HEG+T05	1.18335	P_tc_HEG+T05	0.231624							P_tc_HEG+T05	0.786794
tc_HEG+T05	28853.3						tc_HEG+T05	1.12215	P_tc_HEG+T05	0.26182							P_tc_HEG+T05	0.889365
tc_HEG+T05	22475.9						tc_HEG+T05	0.874124	P_tc_HEG+T05	0.271423							P_tc_HEG+T05	0.921985
tc_HEG+T05	29552.8						tc_HEG+T05	1.14936	P_tc_HEG+T05	0.278654							P_tc_HEG+T05	0.946548
tc_HEG+T05	24086.4						tc_HEG+T05	0.936761	P_tc_HEG+T05	0.319814							P_tc_HEG+T05	1.08636
tc_HEG+T05	32713.5						tc_HEG+T05	1.27228	P_tc_HEG+T05	0.310844							P_tc_HEG+T05	1.05589
tc_HEG+T05	18645						tc_HEG+T05	0.725134	P_tc_HEG+T05	0.253669							P_tc_HEG+T05	0.861676
tc_HEG+T05	30822.8						tc_HEG+T05	1.19875	P_tc_HEG+T05	0.260259							P_tc_HEG+T05	0.884062
tc_HEG+T05	14527						tc_HEG+T05	0.564978	P_tc_HEG+T05	0.2919							P_tc_HEG+T05	0.991544
tc_HEG+T05	28477.8						tc_HEG+T05	1.10755	P_tc_HEG+T05	0.276562							P_tc_HEG+T05	0.939442
tc_HEG+T05	16220.4						tc_HEG+T05	0.630839	P_tc_HEG+T05	0.286314							P_tc_HEG+T05	0.972569
tc_HEG+T05	29165.5						tc_HEG+T05	1.1343	P_tc_HEG+T05	0.254476							P_tc_HEG+T05	0.864419
tc_HEG+T05	26165.3						tc_HEG+T05	1.01761	P_tc_HEG+T05	0.282792							P_tc_HEG+T05	0.960605
tc_HEG+T05	25413.1						tc_HEG+T05	0.988358	P_tc_HEG+T05	0.303903							P_tc_HEG+T05	1.03232
tc_HEG+T05	21356.5						tc_HEG+T05	0.830592	P_tc_HEG+T05	0.287017							P_tc_HEG+T05	0.974957
tc_HEG+T05	25458.8						tc_HEG+T05	0.990136	P_tc_HEG+T05	0.27251							P_tc_HEG+T05	0.925676
tc_HEG+T05	27084						tc_HEG+T05	1.05334	P_tc_HEG+T05	0.299968							P_tc_HEG+T05	1.01895
tc_HEG+T05	28398.1						tc_HEG+T05	1.10445	P_tc_HEG+T05	0.282243							P_tc_HEG+T05	0.958739
tc_HEG+T05	22955.2						tc_HEG+T05	0.892765	P_tc_HEG+T05	0.227068							P_tc_HEG+T05	0.771317
tc_HEG+T05	30306.4						tc_HEG+T05	1.17867	P_tc_HEG+T05	0.236613							P_tc_HEG+T05	0.803739
tc_HEG+T05	22624.9						tc_HEG+T05	0.879921	P_tc_HEG+T05	0.258895							P_tc_HEG+T05	0.87943
tc_HEG+T05	28633.8						tc_HEG+T05	1.11362	P_tc_HEG+T05	0.270998							P_tc_HEG+T05	0.920541
tc_HEG+T05	23113.6						tc_HEG+T05	0.898927	P_tc_HEG+T05	0.272861							P_tc_HEG+T05	0.926869
tc_HEG+T05	19840						tc_HEG+T05	0.771612	P_tc_HEG+T05	0.239326							P_tc_HEG+T05	0.812957
tc_HEG+T05	27090.8						tc_HEG+T05	1.05361	P_tc_HEG+T05	0.21487							P_tc_HEG+T05	0.729882
tc_HEG+T05	21004.6						tc_HEG+T05	0.816905	P_tc_HEG+T05	0.27786							P_tc_HEG+T05	0.943852
tc_HEG+T05	31185.3						tc_HEG+T05	1.21285	P_tc_HEG+T05	0.216031							P_tc_HEG+T05	0.733827
tc_HEG+T05	23471.2						tc_HEG+T05	0.912836	P_tc_HEG+T05	0.276391							P_tc_HEG+T05	0.938862
tc_HEG+T05	30926.8						tc_HEG+T05	1.2028	P_tc_HEG+T05	0.280864							P_tc_HEG+T05	0.954055
tc_HEG+T05	27427.7						tc_HEG+T05	1.06671	P_tc_HEG+T05	0.234763							P_tc_HEG+T05	0.797456
tc_HEG+T05	28967.4						tc_HEG+T05	1.12659	P_tc_HEG+T05	0.284041							P_tc_HEG+T05	0.964847
tc_HEG+T05	25135.1						tc_HEG+T05	0.977545	P_tc_HEG+T05	0.269291							P_tc_HEG+T05	0.914742
tc_HEG+T05	30416.7						tc_HEG+T05	1.18296	P_tc_HEG+T05	0.243332							P_tc_HEG+T05	0.826564
tc_HEG+T05	15612.7						tc_HEG+T05	0.607204	P_tc_HEG+T05	0.28101							P_tc_HEG+T05	0.95455
tc_HEG+T05	30191.7						tc_HEG+T05	1.17421	P_tc_HEG+T05	0.26183							P_tc_HEG+T05	0.889398
tc_HEG+T05	18869.7						tc_HEG+T05	0.733874	P_tc_HEG+T05	0.3069							P_tc_HEG+T05	1.0425
tc_HEG+T05	18684.5						tc_HEG+T05	0.726671	P_tc_HEG+T05	0.25237							P_tc_HEG+T05	0.857266
tc_HEG+T05	21394.1						tc_HEG+T05	0.832053	P_tc_HEG+T05	0.284918							P_tc_HEG+T05	0.967826
tc_HEG+T05	22192.6						tc_HEG+T05	0.863109	P_tc_HEG+T05	0.262876							P_tc_HEG+T05	0.892953
tc_HEG+T05	26785.4						tc_HEG+T05	1.04173	P_tc_HEG+T05	0.20491							P_tc_HEG+T05	0.696049
tc_HEG+T05	29491.7						tc_HEG+T05	1.14698	P_tc_HEG+T05	0.23527							P_tc_HEG+T05	0.799178
tc_HEG+T05	16592.4						tc_HEG+T05	0.645305	P_tc_HEG+T05	0.239111							P_tc_HEG+T05	0.812227
tc_HEG+T05	29661.3						tc_HEG+T05	1.15358	P_tc_HEG+T05	0.272227							P_tc_HEG+T05	0.924716
tc_HEG+T05	26030						tc_HEG+T05	1.01235	P_tc_HEG+T05	0.244306							P_tc_HEG+T05	0.829872
tc_HEG+T05	20124						tc_HEG+T05	0.782657	P_tc_HEG+T05	0.293161							P_tc_HEG+T05	0.995825
tc_HEG+T05	27978.2						tc_HEG+T05	1.08812	P_tc_HEG+T05	0.229948							P_tc_HEG+T05	0.7811
tc_HEG+T05	30188.6						tc_HEG+T05	1.17408	P_tc_HEG+T05	0.268206							P_tc_HEG+T05	0.911057
tc_HEG+T05	29544.4						tc_HEG+T05	1.14903	P_tc_HEG+T05	0.261993							P_tc_HEG+T05	0.889953
tc_HEG+T05	24335.3						tc_HEG+T05	0.946442	P_tc_HEG+T05	0.252829							P_tc_HEG+T05	0.858822
tc_HEG+T05	27692.2						tc_HEG+T05	1.077	P_tc_T01	0.305797							P_tc_T01	1.01278
tc_T01	28838.4						tc_T01	1.15033	P_tc_T01	0.27515							P_tc_T01	0.91128
tc_T01	20842.7						tc_T01	0.831391	P_tc_T01	0.333316							P_tc_T01	1.10392
tc_T01	22722.4						tc_T01	0.906369	P_tc_T01	0.295713							P_tc_T01	0.979383
tc_T01	26852.3						tc_T01	1.07111	P_tc_T01	0.298028							P_tc_T01	0.987052
tc_T01	24619.3						tc_T01	0.982037	P_tc_T01	0.295322							P_tc_T01	0.978087
tc_T01	28740.6						tc_T01	1.14643	P_tc_T01	0.291713							P_tc_T01	0.966135
tc_T01	27141.7						tc_T01	1.08265	P_tc_T01	0.329799							P_tc_T01	1.09227
tc_T01	29997.5						tc_T01	1.19657	P_tc_T01	0.320779							P_tc_T01	1.0624
tc_T01	26861.2						tc_T01	1.07146	P_tc_T01	0.272016							P_tc_T01	0.900899
tc_T01	30991						tc_T01	1.2362	P_tc_T01	0.251049							P_tc_T01	0.831457
tc_T01	17839.9						tc_T01	0.711615	P_tc_T01	0.301274							P_tc_T01	0.997802
tc_T01	29629						tc_T01	1.18187	P_tc_T01	0.290711							P_tc_T01	0.962818
tc_T01	22245.8						tc_T01	0.88736	P_tc_T01	0.270131							P_tc_T01	0.894657
tc_T01	23681.8						tc_T01	0.944639	P_tc_T01	0.259081							P_tc_T01	0.858059
tc_T01	32934.2						tc_T01	1.31371	P_tc_T01	0.317939							P_tc_T01	1.05299
tc_T01	22970.3						tc_T01	0.916261	P_tc_T01	0.288177							P_tc_T01	0.954425
tc_T01	28231.3						tc_T01	1.12611	P_tc_T01	0.311573							P_tc_T01	1.03191
tc_T01	29104.7						tc_T01	1.16095	P_tc_T01	0.230651							P_tc_T01	0.7639
tc_T01	28678.4						tc_T01	1.14395	P_tc_T01	0.302737							P_tc_T01	1.00264
tc_T01	26396.1						tc_T01	1.05291	P_tc_T01	0.260805							P_tc_T01	0.863771
tc_T01	27103.5						tc_T01	1.08113	P_tc_T01	0.284948							P_tc_T01	0.94373
tc_T01	28791.3						tc_T01	1.14845	P_tc_T01	0.298777							P_tc_T01	0.98953
tc_T01	26133.6						tc_T01	1.04244	P_tc_T01	0.289475							P_tc_T01	0.958722
tc_T01	23402.8						tc_T01	0.933513	P_tc_T01	0.269105							P_tc_T01	0.891258
tc_T01	23904.2						tc_T01	0.953512	P_tc_T01	0.26946							P_tc_T01	0.892436
tc_T01	30230.4						tc_T01	1.20586	P_tc_T01	0.313551							P_tc_T01	1.03846
tc_T01	27427.8						tc_T01	1.09406	P_tc_T01	0.247249							P_tc_T01	0.818873
tc_T01	31226.3						tc_T01	1.24558	P_tc_T01	0.299727							P_tc_T01	0.992678
tc_T01	28667.5						tc_T01	1.14351	P_tc_T01	0.263499							P_tc_T01	0.872693
tc_T01	13821.9						tc_T01	0.551341	P_tc_T01	0.285907							P_tc_T01	0.946905
tc_T01	22608.8						tc_T01	0.901839	P_tc_T01	0.264113							P_tc_T01	0.874726
tc_T01	17591.4						tc_T01	0.701702	P_tc_T01	0.310092							P_tc_T01	1.027
tc_T01	21346.7						tc_T01	0.851497	P_tc_T01	0.316781							P_tc_T01	1.04916
tc_T01	27981						tc_T01	1.11613	P_tc_T01	0.275795							P_tc_T01	0.913417
tc_T01	17061.8						tc_T01	0.680576	P_tc_T01	0.280526							P_tc_T01	0.929085
tc_T01	23346.2						tc_T01	0.931254	P_tc_T01	0.286987							P_tc_T01	0.950484
tc_T01	30711.1						tc_T01	1.22503	P_tc_T01	0.284211							P_tc_T01	0.94129
tc_T01	29341.5						tc_T01	1.1704	P_tc_T01	0.308757							P_tc_T01	1.02259
tc_T01	27493.5						tc_T01	1.09669	P_tc_T01	0.294257							P_tc_T01	0.97456
tc_T01	23565.9						tc_T01	0.940016	P_tc_T01	0.279365							P_tc_T01	0.925239
tc_T01	23266.6						tc_T01	0.92808	P_tc_T01	0.278728							P_tc_T01	0.923129
tc_T01	28325						tc_T01	1.12985	P_tc_T01	0.311386							P_tc_T01	1.03129
tc_T01	25642.5						tc_T01	1.02285	P_tc_T01	0.29688							P_tc_T01	0.983247
tc_T01	18745.1						tc_T01	0.747722	P_tc_T01	0.243892							P_tc_T01	0.807754
tc_T01	30066.2						tc_T01	1.19931	P_tc_T01	0.2785							P_tc_T01	0.922374
tc_T01	21355.6						tc_T01	0.851851	P_tc_T01	0.258382							P_tc_T01	0.855746
tc_T01	20803						tc_T01	0.829809	P_tc_T01	0.311155							P_tc_T01	1.03053
tc_T01	23412						tc_T01	0.933877	P_tc_T01	0.319876							P_tc_T01	1.05941
tc_T01	22245.8						tc_T01	0.88736	P_tc_T01	0.292609							P_tc_T01	0.969103
tc_T01	22658.6						tc_T01	0.903824	P_tc_T01	0.264898							P_tc_T01	0.877324
tc_T01	28139.5						tc_T01	1.12245	P_tc_T01	0.281963							P_tc_T01	0.933845
tc_T01	23422.8						tc_T01	0.93431	P_tc_T01	0.270819							P_tc_T01	0.896936
tc_T01	16977.5						tc_T01	0.677213	P_tc_T01	0.217259							P_tc_T01	0.719549
tc_T01	22784.6						tc_T01	0.908853	P_tc_T01	0.267308							P_tc_T01	0.885309
tc_T01	27717.3						tc_T01	1.10561	P_tc_T01	0.295154							P_tc_T01	0.977533
tc_T01	18319.8						tc_T01	0.730757	P_tc_T01	0.275378							P_tc_T01	0.912036
tc_T01	22747						tc_T01	0.907351	P_tc_T01	0.321902							P_tc_T01	1.06612
tc_T01	23274						tc_T01	0.928375	P_tc_T01	0.30855							P_tc_T01	1.0219
tc_T01	21541.2						tc_T01	0.859253	P_tc_T01	0.291184							P_tc_T01	0.964383
tc_T01	31277.3						tc_T01	1.24762	P_tc_T01	0.239116							P_tc_T01	0.791938
tc_T01	27552.6						tc_T01	1.09904	P_tc_T01	0.315609							P_tc_T01	1.04528
tc_T01	22968.2						tc_T01	0.916175	P_tc_T05	0.252108							P_tc_T05	0.899362
tc_T05	24684.8						tc_T05	0.914146	P_tc_T05	0.287425							P_tc_T05	1.02535
tc_T05	27254.7						tc_T05	1.00932	P_tc_T05	0.274434							P_tc_T05	0.979008
tc_T05	31861.3						tc_T05	1.17991	P_tc_T05	0.250719							P_tc_T05	0.894407
tc_T05	29310.2						tc_T05	1.08544	P_tc_T05	0.22924							P_tc_T05	0.817783
tc_T05	23139.7						tc_T05	0.856928	P_tc_T05	0.258926							P_tc_T05	0.923684
tc_T05	28557.4						tc_T05	1.05756	P_tc_T05	0.275057							P_tc_T05	0.981227
tc_T05	26219.2						tc_T05	0.970971	P_tc_T05	0.293283							P_tc_T05	1.04625
tc_T05	25329.3						tc_T05	0.938015	P_tc_T05	0.269913							P_tc_T05	0.962877
tc_T05	29747.4						tc_T05	1.10163	P_tc_T05	0.280787							P_tc_T05	1.00167
tc_T05	25841.3						tc_T05	0.956975	P_tc_T05	0.210213							P_tc_T05	0.749905
tc_T05	28411.7						tc_T05	1.05216	P_tc_T05	0.256604							P_tc_T05	0.915398
tc_T05	29227.6						tc_T05	1.08238	P_tc_T05	0.248217							P_tc_T05	0.885479
tc_T05	26046.7						tc_T05	0.964583	P_tc_T05	0.232334							P_tc_T05	0.828822
tc_T05	32101.5						tc_T05	1.18881	P_tc_T05	0.279461							P_tc_T05	0.996938
tc_T05	25405.2						tc_T05	0.940826	P_tc_T05	0.22261							P_tc_T05	0.794131
tc_T05	28178.1						tc_T05	1.04351	P_tc_T05	0.283048							P_tc_T05	1.00973
tc_T05	29006.9						tc_T05	1.07421	P_tc_T05	0.293176							P_tc_T05	1.04587
tc_T05	25101.1						tc_T05	0.929562	P_tc_T05	0.243498							P_tc_T05	0.868645
tc_T05	29446.6						tc_T05	1.09049	P_tc_T05	0.249055							P_tc_T05	0.888472
tc_T05	30861.9						tc_T05	1.1429	P_tc_T05	0.264056							P_tc_T05	0.941984
tc_T05	27458						tc_T05	1.01685	P_tc_T05	0.245697							P_tc_T05	0.876491
tc_T05	29355.1						tc_T05	1.0871	P_tc_T05	0.244391							P_tc_T05	0.871831
tc_T05	26390						tc_T05	0.977295	P_tc_T05	0.253368							P_tc_T05	0.903857
tc_T05	20270.5						tc_T05	0.750673	P_tc_T05	0.214891							P_tc_T05	0.766595
tc_T05	29030.2						tc_T05	1.07507	P_tc_T05	0.185135							P_tc_T05	0.660446
tc_T05	26263						tc_T05	0.97259	P_tc_T05	0.264346							P_tc_T05	0.94302
tc_T05	27829.1						tc_T05	1.03059	P_tc_T05	0.247106							P_tc_T05	0.881516
tc_T05	26183.7						tc_T05	0.969655	P_tc_T05	0.234283							P_tc_T05	0.835772
tc_T05	26632.2						tc_T05	0.986265	P_tc_T05	0.262613							P_tc_T05	0.936836
tc_T05	25411.8						tc_T05	0.941069	P_tc_T05	0.221066							P_tc_T05	0.788625
tc_T05	27103.2						tc_T05	1.00371	P_tc_T05	0.268131							P_tc_T05	0.956523
tc_T05	31377.5						tc_T05	1.162	P_tc_T05	0.247001							P_tc_T05	0.881141
tc_T05	29397.4						tc_T05	1.08867	P_tc_T05	0.259717							P_tc_T05	0.926505
tc_T05	33205.2						tc_T05	1.22968	P_tc_T05	0.250956							P_tc_T05	0.89525
tc_T05	27300.1						tc_T05	1.011	P_tc_T05	0.246663							P_tc_T05	0.879937
tc_T05	29805.5						tc_T05	1.10378	P_tc_T05	0.245118							P_tc_T05	0.874426
tc_T05	27213.9						tc_T05	1.00781	P_tc_T05	0.259756							P_tc_T05	0.926646
tc_T05	27898.3						tc_T05	1.03315	P_tc_T05	0.228211							P_tc_T05	0.814113
tc_T05	28272.1						tc_T05	1.04699	P_tc_T05	0.231978							P_tc_T05	0.827549
tc_T05	28969.2						tc_T05	1.07281	P_tc_T05	0.244766							P_tc_T05	0.87317
tc_T05	17747.9						tc_T05	0.657253	P_tc_T05	0.262387							P_tc_T05	0.936029
tc_T05	28660						tc_T05	1.06136	P_tc_T05	0.262527							P_tc_T05	0.936531
tc_T05	20263.4						tc_T05	0.750411	P_tc_T05	0.261019							P_tc_T05	0.931148
tc_T05	26801.8						tc_T05	0.992547	P_tc_T05	0.305619							P_tc_T05	1.09026
tc_T05	28334.2						tc_T05	1.0493	P_tc_T05	0.246832							P_tc_T05	0.88054
tc_T05	18678.2						tc_T05	0.691708	P_tc_T05	0.267568							P_tc_T05	0.954513
tc_T05	26577.6						tc_T05	0.984242	P_tc_T05	0.252203							P_tc_T05	0.899701
tc_T05	25862						tc_T05	0.957742	P_tc_T05	0.254319							P_tc_T05	0.90725
tc_T05	17012.1						tc_T05	0.630006	P_tc_T05	0.232177							P_tc_T05	0.82826
tc_T05	30368.9						tc_T05	1.12465	P_tc_T05	0.250272							P_tc_T05	0.89281
tc_T05	27074.4						tc_T05	1.00264	P_tc_T05	0.270709							P_tc_T05	0.965716
tc_T05	22102.6						tc_T05	0.81852	P_tc_T05	0.280712							P_tc_T05	1.0014
tc_T05	32088.4						tc_T05	1.18832	P_tc_T05	0.235472							P_tc_T05	0.840014
tc_T05	29614.7						tc_T05	1.09672	P_tc_T05	0.257288							P_tc_T05	0.917841
tc_T05	24928.8						tc_T05	0.923182	P_tc_T05	0.234724							P_tc_T05	0.837347
tc_T05	30553.9						tc_T05	1.1315	P_tc_T05	0.238007							P_tc_T05	0.849057
tc_T05	29838.6						tc_T05	1.10501	P_tc_T05	0.229049							P_tc_T05	0.8171
tc_T05	24841						tc_T05	0.91993	P_tc_T05	0.253435							P_tc_T05	0.904095
tc_T05	23938						tc_T05	0.886489	P_tc_T05	0.280418							P_tc_T05	1.00035
tc_T05	25221.4						tc_T05	0.934019	P_tc_T05	0.238271							P_tc_T05	0.849999
tc_T05	25658.2						tc_T05	0.950197	P_tc_T05	0.261119							P_tc_T05	0.931506
tc_T05	26927.6						tc_T05	0.997204
P_tc_HEG	6971.89
P_tc_HEG	7586.02
P_tc_HEG	7646.94
P_tc_HEG	6215.47
P_tc_HEG	8327.95
P_tc_HEG	7675.95
P_tc_HEG	6632.66
P_tc_HEG	6860.62
P_tc_HEG	7124.11
P_tc_HEG	6616.56
P_tc_HEG	7381.02
P_tc_HEG	7978.8
P_tc_HEG	6245.86
P_tc_HEG	7624.06
P_tc_HEG	7239.66
P_tc_HEG	7156.98
P_tc_HEG	7947.53
P_tc_HEG	8532.08
P_tc_HEG	8398.27
P_tc_HEG	6015.42
P_tc_HEG	8115.94
P_tc_HEG	7393.88
P_tc_HEG	7708.86
P_tc_HEG	6789.56
P_tc_HEG	8198.97
P_tc_HEG	6746.8
P_tc_HEG	9399.39
P_tc_HEG	8372.14
P_tc_HEG	7653.25
P_tc_HEG	7179.88
P_tc_HEG	7887.8
P_tc_HEG	6743.69
P_tc_HEG	6975.5
P_tc_HEG	8798
P_tc_HEG	7921.98
P_tc_HEG	6621.36
P_tc_HEG	8332.03
P_tc_HEG	7430.39
P_tc_HEG	7832.56
P_tc_HEG	7509.31
P_tc_HEG	7921.42
P_tc_HEG	8132.47
P_tc_HEG	7145.72
P_tc_HEG	8381.94
P_tc_HEG	7599.92
P_tc_HEG	7850.67
P_tc_HEG	7128.44
P_tc_HEG	7727.69
P_tc_HEG	8131.88
P_tc_HEG	7747.59
P_tc_HEG	7346.23
P_tc_HEG	6364.38
P_tc_HEG	8189.06
P_tc_HEG	7907.95
P_tc_HEG	8059.27
P_tc_HEG	7825.77
P_tc_HEG	6818.83
P_tc_HEG	8163.56
P_tc_HEG	7939.42
P_tc_HEG	7473.73
P_tc_HEG	7888.5
P_tc_HEG	6959.31
P_tc_HEG	8384.41
P_tc_HEG+T01	7126.84
P_tc_HEG+T01	5977.69
P_tc_HEG+T01	8292.33
P_tc_HEG+T01	7829.78
P_tc_HEG+T01	5056.88
P_tc_HEG+T01	8348.55
P_tc_HEG+T01	6250.42
P_tc_HEG+T01	8203.28
P_tc_HEG+T01	7067.53
P_tc_HEG+T01	8242.8
P_tc_HEG+T01	7270.22
P_tc_HEG+T01	8045.08
P_tc_HEG+T01	6390.53
P_tc_HEG+T01	7943.66
P_tc_HEG+T01	7992.5
P_tc_HEG+T01	7660.73
P_tc_HEG+T01	7009.27
P_tc_HEG+T01	6574.67
P_tc_HEG+T01	6818.73
P_tc_HEG+T01	7497.73
P_tc_HEG+T01	7705.58
P_tc_HEG+T01	7366.52
P_tc_HEG+T01	6385.11
P_tc_HEG+T01	5879.83
P_tc_HEG+T01	7644.58
P_tc_HEG+T01	5780.59
P_tc_HEG+T01	8190.33
P_tc_HEG+T01	7646.12
P_tc_HEG+T01	5852.02
P_tc_HEG+T01	6828.97
P_tc_HEG+T01	8038.86
P_tc_HEG+T01	7766.95
P_tc_HEG+T01	8783.17
P_tc_HEG+T01	6290.19
P_tc_HEG+T01	7847.17
P_tc_HEG+T01	7508.75
P_tc_HEG+T01	6390.94
P_tc_HEG+T01	5699.66
P_tc_HEG+T01	6582.28
P_tc_HEG+T01	5937.88
P_tc_HEG+T01	7376.98
P_tc_HEG+T01	6200.05
P_tc_HEG+T01	6733.61
P_tc_HEG+T01	6894.81
P_tc_HEG+T01	7467.06
P_tc_HEG+T01	7046.58
P_tc_HEG+T01	6556.72
P_tc_HEG+T01	7084.12
P_tc_HEG+T01	7768.28
P_tc_HEG+T01	6515.92
P_tc_HEG+T01	7378.98
P_tc_HEG+T01	7634.25
P_tc_HEG+T01	6931.45
P_tc_HEG+T01	8449.98
P_tc_HEG+T01	6896.53
P_tc_HEG+T01	6687.67
P_tc_HEG+T01	7689.86
P_tc_HEG+T01	7522.77
P_tc_HEG+T01	7544.19
P_tc_HEG+T01	6954.98
P_tc_HEG+T01	8890.34
P_tc_HEG+T01	6799.31
P_tc_HEG+T01	6223.77
P_tc_HEG+T05	6309.67
P_tc_HEG+T05	5832.67
P_tc_HEG+T05	7799.09
P_tc_HEG+T05	6365.42
P_tc_HEG+T05	7418.59
P_tc_HEG+T05	7041.45
P_tc_HEG+T05	7803.53
P_tc_HEG+T05	6419.2
P_tc_HEG+T05	6249.89
P_tc_HEG+T05	6126.7
P_tc_HEG+T05	7690.64
P_tc_HEG+T05	6861.94
P_tc_HEG+T05	5486.89
P_tc_HEG+T05	5955.62
P_tc_HEG+T05	6732.03
P_tc_HEG+T05	6978.95
P_tc_HEG+T05	7164.88
P_tc_HEG+T05	8223.19
P_tc_HEG+T05	7992.56
P_tc_HEG+T05	6522.44
P_tc_HEG+T05	6691.89
P_tc_HEG+T05	7505.47
P_tc_HEG+T05	7111.09
P_tc_HEG+T05	7361.84
P_tc_HEG+T05	6543.2
P_tc_HEG+T05	7271.28
P_tc_HEG+T05	7814.09
P_tc_HEG+T05	7379.92
P_tc_HEG+T05	7006.89
P_tc_HEG+T05	7712.91
P_tc_HEG+T05	7257.16
P_tc_HEG+T05	5838.47
P_tc_HEG+T05	6083.89
P_tc_HEG+T05	6656.83
P_tc_HEG+T05	6968.02
P_tc_HEG+T05	7015.92
P_tc_HEG+T05	6153.66
P_tc_HEG+T05	5524.83
P_tc_HEG+T05	7144.47
P_tc_HEG+T05	5554.69
P_tc_HEG+T05	7106.7
P_tc_HEG+T05	7221.7
P_tc_HEG+T05	6036.33
P_tc_HEG+T05	7303.39
P_tc_HEG+T05	6924.12
P_tc_HEG+T05	6256.66
P_tc_HEG+T05	7225.45
P_tc_HEG+T05	6732.28
P_tc_HEG+T05	7891.16
P_tc_HEG+T05	6489.06
P_tc_HEG+T05	7325.94
P_tc_HEG+T05	6759.19
P_tc_HEG+T05	5268.73
P_tc_HEG+T05	6049.36
P_tc_HEG+T05	6148.14
P_tc_HEG+T05	6999.62
P_tc_HEG+T05	6281.7
P_tc_HEG+T05	7537.88
P_tc_HEG+T05	5912.52
P_tc_HEG+T05	6896.23
P_tc_HEG+T05	6736.48
P_tc_HEG+T05	6500.84
P_tc_T01	7666.23
P_tc_T01	6897.92
P_tc_T01	8356.11
P_tc_T01	7413.42
P_tc_T01	7471.47
P_tc_T01	7403.61
P_tc_T01	7313.14
P_tc_T01	8267.94
P_tc_T01	8041.83
P_tc_T01	6819.34
P_tc_T01	6293.7
P_tc_T01	7552.84
P_tc_T01	7288.03
P_tc_T01	6772.09
P_tc_T01	6495.06
P_tc_T01	7970.62
P_tc_T01	7224.5
P_tc_T01	7811.03
P_tc_T01	5782.33
P_tc_T01	7589.5
P_tc_T01	6538.3
P_tc_T01	7143.55
P_tc_T01	7490.23
P_tc_T01	7257.03
P_tc_T01	6746.36
P_tc_T01	6755.28
P_tc_T01	7860.62
P_tc_T01	6198.44
P_tc_T01	7514.06
P_tc_T01	6605.83
P_tc_T01	7167.58
P_tc_T01	6621.22
P_tc_T01	7773.89
P_tc_T01	7941.59
P_tc_T01	6914.09
P_tc_T01	7032.69
P_tc_T01	7194.67
P_tc_T01	7125.08
P_tc_T01	7740.44
P_tc_T01	7376.91
P_tc_T01	7003.58
P_tc_T01	6987.61
P_tc_T01	7806.34
P_tc_T01	7442.67
P_tc_T01	6114.28
P_tc_T01	6981.89
P_tc_T01	6477.55
P_tc_T01	7800.55
P_tc_T01	8019.17
P_tc_T01	7335.61
P_tc_T01	6640.89
P_tc_T01	7068.72
P_tc_T01	6789.34
P_tc_T01	5446.61
P_tc_T01	6701.33
P_tc_T01	7399.42
P_tc_T01	6903.64
P_tc_T01	8069.98
P_tc_T01	7735.25
P_tc_T01	7299.88
P_tc_T01	5994.56
P_tc_T01	7912.22
P_tc_T05	6807.7
P_tc_T05	7761.36
P_tc_T05	7410.58
P_tc_T05	6770.2
P_tc_T05	6190.19
P_tc_T05	6991.81
P_tc_T05	7427.38
P_tc_T05	7919.55
P_tc_T05	7288.48
P_tc_T05	7582.12
P_tc_T05	5676.39
P_tc_T05	6929.09
P_tc_T05	6702.62
P_tc_T05	6273.75
P_tc_T05	7546.3
P_tc_T05	6011.16
P_tc_T05	7643.16
P_tc_T05	7916.67
P_tc_T05	6575.19
P_tc_T05	6725.27
P_tc_T05	7130.33
P_tc_T05	6634.58
P_tc_T05	6599.31
P_tc_T05	6841.73
P_tc_T05	5802.73
P_tc_T05	4999.23
P_tc_T05	7138.17
P_tc_T05	6672.62
P_tc_T05	6326.36
P_tc_T05	7091.36
P_tc_T05	5969.48
P_tc_T05	7240.38
P_tc_T05	6669.78
P_tc_T05	7013.16
P_tc_T05	6776.58
P_tc_T05	6660.67
P_tc_T05	6618.95
P_tc_T05	7014.23
P_tc_T05	6162.41
P_tc_T05	6264.12
P_tc_T05	6609.44
P_tc_T05	7085.25
P_tc_T05	7089.05
P_tc_T05	7048.31
P_tc_T05	8252.67
P_tc_T05	6665.23
P_tc_T05	7225.17
P_tc_T05	6810.27
P_tc_T05	6867.41
P_tc_T05	6269.5
P_tc_T05	6758.11
P_tc_T05	7309.97
P_tc_T05	7580.09
P_tc_T05	6358.47
P_tc_T05	6947.58
P_tc_T05	6338.28
P_tc_T05	6426.92
P_tc_T05	6185.02
P_tc_T05	6843.53
P_tc_T05	7572.16
P_tc_T05	6434.05
P_tc_T05	7051.02

## Sheet: FigS4b
Fig. S4b: Efficiency of conversion to RNA and impact of linker length
Raw data - fluorescent intensity [a.u.]:				Average of each variant					Normalization: signal for hybridization to RNA normalized to signal for hybridization to DNA on untreated subarray
sequence	untreated subarray	converted subarray		H to...	sequence	untreated subarray	converted subarray
									H to DNA (untreated)		H to RNA (converted)			Average
P_tc_HEG	6971.89	49.86		DNA	P_tc_HEG	7569.48	49.6705		P_tc_HEG	0.921053	Pc_t_HEG	0.12775		DNA	P_tc_HEG	1
P_tc_HEG	7586.02	48.69			P_tc_HEG+T01	7158.3	50.3302		P_tc_HEG	1.00218	Pc_t_HEG	0.12492			P_tc_HEG+T01	1
P_tc_HEG	7646.94	49.08			P_tc_HEG+T05	6793.15	49.159		P_tc_HEG	1.01023	Pc_t_HEG	0.143713			P_tc_HEG+T05	1
P_tc_HEG	6215.47	51.28			P_tc_T01	7183.22	50.1106		P_tc_HEG	0.821122	Pc_t_HEG	0.278273			P_tc_T01	1
P_tc_HEG	8327.95	49.58			P_tc_T05	6830.69	49.6327		P_tc_HEG	1.1002	Pc_t_HEG	0.145265			P_tc_T05	1
P_tc_HEG	7675.95	48.28		RNA	Pc_t_HEG	58.2141	1103.44		P_tc_HEG	1.01407	Pc_t_HEG	0.118428		RNA	Pc_t_HEG	0.145775
P_tc_HEG	6632.66	46.67			Pc_t_HEG+T01	60.7035	1458.46		P_tc_HEG	0.876237	Pc_t_HEG	0.146885			Pc_t_HEG+T01	0.203744
P_tc_HEG	6860.62	49.27			Pc_t_HEG+T05	58.2074	1615.78		P_tc_HEG	0.906353	Pc_t_HEG	0.154083			Pc_t_HEG+T05	0.237854
P_tc_HEG	7124.11	47.62			Pc_t_T01	58.9082	1264.31		P_tc_HEG	0.941162	Pc_t_HEG	0.12652			Pc_t_T01	0.176008
P_tc_HEG	6616.56	51.19			Pc_t_T05	59.3556	1588.81		P_tc_HEG	0.87411	Pc_t_HEG	0.20048			Pc_t_T05	0.232599
P_tc_HEG	7381.02	48.5							P_tc_HEG	0.975103	Pc_t_HEG	0.184887
P_tc_HEG	7978.8	49.38		SD					P_tc_HEG	1.05407	Pc_t_HEG	0.182829		SD
P_tc_HEG	6245.86	48.83		DNA	P_tc_HEG	674.209	1.50592		P_tc_HEG	0.825137	Pc_t_HEG	0.151808		DNA	P_tc_HEG	0.0890694
P_tc_HEG	7624.06	49.61			P_tc_HEG+T01	821.177	3.43151		P_tc_HEG	1.00721	Pc_t_HEG	0.14942			P_tc_HEG+T01	0.114717
P_tc_HEG	7239.66	51.02			P_tc_HEG+T05	681.443	1.21292		P_tc_HEG	0.956428	Pc_t_HEG	0.0945309			P_tc_HEG+T05	0.100313
P_tc_HEG	7156.98	49.98			P_tc_T01	613.124	2.24003		P_tc_HEG	0.945505	Pc_t_HEG	0.103398			P_tc_T01	0.0853551
P_tc_HEG	7947.53	49.03			P_tc_T05	581.562	2.22053		P_tc_HEG	1.04994	Pc_t_HEG	0.148031			P_tc_T05	0.0851396
P_tc_HEG	8532.08	48.92		RNA	Pc_t_HEG	4.26789	276.3		P_tc_HEG	1.12717	Pc_t_HEG	0.156184		RNA	Pc_t_HEG	0.0365018
P_tc_HEG	8398.27	50.12			Pc_t_HEG+T01	7.53783	368.775		P_tc_HEG	1.10949	Pc_t_HEG	0.132154			Pc_t_HEG+T01	0.0515171
P_tc_HEG	6015.42	49.81			Pc_t_HEG+T05	4.92005	389.857		P_tc_HEG	0.794694	Pc_t_HEG	0.141101			Pc_t_HEG+T05	0.0573898
P_tc_HEG	8115.94	48.58			Pc_t_T01	5.34849	367.784		P_tc_HEG	1.07219	Pc_t_HEG	0.203822			Pc_t_T01	0.0512005
P_tc_HEG	7393.88	51.42			Pc_t_T05	4.94028	479.397		P_tc_HEG	0.976801	Pc_t_HEG	0.151522			Pc_t_T05	0.0701828
P_tc_HEG	7708.86	57.48							P_tc_HEG	1.01841	Pc_t_HEG	0.204179
P_tc_HEG	6789.56	51.14		SEM					P_tc_HEG	0.896965	Pc_t_HEG	0.144903		SEM
P_tc_HEG	8198.97	48.81		DNA	P_tc_HEG	84.9424	0.189728		P_tc_HEG	1.08316	Pc_t_HEG	0.15123		DNA	P_tc_HEG	0.0112217
P_tc_HEG	6746.8	52.5			P_tc_HEG+T01	103.459	0.43233		P_tc_HEG	0.891316	Pc_t_HEG	0.215085			P_tc_HEG+T01	0.014453
P_tc_HEG	9399.39	49.3			P_tc_HEG+T05	86.5434	0.154041		P_tc_HEG	1.24175	Pc_t_HEG	0.140212			P_tc_HEG+T05	0.0127398
P_tc_HEG	8372.14	50.27			P_tc_T01	77.8669	0.284485		P_tc_HEG	1.10604	Pc_t_HEG	0.147488			P_tc_T01	0.0108401
P_tc_HEG	7653.25	51.47			P_tc_T05	73.8585	0.282008		P_tc_HEG	1.01107	Pc_t_HEG	0.121728			P_tc_T05	0.0108127
P_tc_HEG	7179.88	49.39		RNA	Pc_t_HEG	0.537704	34.8105		P_tc_HEG	0.94853	Pc_t_HEG	0.104917		RNA	Pc_t_HEG	0.0045988
P_tc_HEG	7887.8	48.47			Pc_t_HEG+T01	0.949678	46.4613		P_tc_HEG	1.04205	Pc_t_HEG	0.126441			Pc_t_HEG+T01	0.00649054
P_tc_HEG	6743.69	50.16			Pc_t_HEG+T05	0.624847	49.5119		P_tc_HEG	0.890905	Pc_t_HEG	0.14069			Pc_t_HEG+T05	0.00728851
P_tc_HEG	6975.5	50.39			Pc_t_T01	0.679258	46.7086		P_tc_HEG	0.92153	Pc_t_HEG	0.101094			Pc_t_T01	0.00650246
P_tc_HEG	8798	49.12			Pc_t_T05	0.627416	60.8835		P_tc_HEG	1.1623	Pc_t_HEG	0.122752			Pc_t_T05	0.00891323
P_tc_HEG	7921.98	48.42							P_tc_HEG	1.04657	Pc_t_HEG	0.121505
P_tc_HEG	6621.36	48.06		Replicates					P_tc_HEG	0.874744	Pc_t_HEG	0.126561
P_tc_HEG	8332.03	50.11		DNA	P_tc_HEG	63	63		P_tc_HEG	1.10074	Pc_t_HEG	0.185569
P_tc_HEG	7430.39	49.62			P_tc_HEG+T01	63	63		P_tc_HEG	0.981625	Pc_t_HEG	0.156666
P_tc_HEG	7832.56	50.56			P_tc_HEG+T05	62	62		P_tc_HEG	1.03476	Pc_t_HEG	0.0822527
P_tc_HEG	7509.31	48.28			P_tc_T01	62	62		P_tc_HEG	0.992051	Pc_t_HEG	0.135938
P_tc_HEG	7921.42	50.06			P_tc_T05	62	62		P_tc_HEG	1.04649	Pc_t_HEG	0.11721
P_tc_HEG	8132.47	49.61		RNA	Pc_t_HEG	63	63		P_tc_HEG	1.07438	Pc_t_HEG	0.167914
P_tc_HEG	7145.72	50.45			Pc_t_HEG+T01	63	63		P_tc_HEG	0.944017	Pc_t_HEG	0.123999
P_tc_HEG	8381.94	48.28			Pc_t_HEG+T05	62	62		P_tc_HEG	1.10733	Pc_t_HEG	0.13971
P_tc_HEG	7599.92	49.77			Pc_t_T01	62	62		P_tc_HEG	1.00402	Pc_t_HEG	0.164939
P_tc_HEG	7850.67	48.86			Pc_t_T05	62	62		P_tc_HEG	1.03715	Pc_t_HEG	0.0650573
P_tc_HEG	7128.44	48.52							P_tc_HEG	0.941734	Pc_t_HEG	0.125871
P_tc_HEG	7727.69	52.72							P_tc_HEG	1.0209	Pc_t_HEG	0.115815
P_tc_HEG	8131.88	50.41							P_tc_HEG	1.0743	Pc_t_HEG	0.183001
P_tc_HEG	7747.59	49.55							P_tc_HEG	1.02353	Pc_t_HEG	0.112642
P_tc_HEG	7346.23	49.22							P_tc_HEG	0.970506	Pc_t_HEG	0.144862
P_tc_HEG	6364.38	51.44							P_tc_HEG	0.840795	Pc_t_HEG	0.130644
P_tc_HEG	8189.06	50.41							P_tc_HEG	1.08185	Pc_t_HEG	0.148902
P_tc_HEG	7907.95	48.19							P_tc_HEG	1.04471	Pc_t_HEG	0.124216
P_tc_HEG	8059.27	49.33							P_tc_HEG	1.06471	Pc_t_HEG	0.141138
P_tc_HEG	7825.77	49.98							P_tc_HEG	1.03386	Pc_t_HEG	0.176477
P_tc_HEG	6818.83	49.05							P_tc_HEG	0.900832	Pc_t_HEG	0.251235
P_tc_HEG	8163.56	48.03							P_tc_HEG	1.07848	Pc_t_HEG	0.120349
P_tc_HEG	7939.42	49.39							P_tc_HEG	1.04887	Pc_t_HEG	0.12745
P_tc_HEG	7473.73	48.48							P_tc_HEG	0.98735	Pc_t_HEG	0.170286
P_tc_HEG	7888.5	49.12							P_tc_HEG	1.04215	Pc_t_HEG	0.182117
P_tc_HEG	6959.31	48.94							P_tc_HEG	0.919391	Pc_t_HEG	0.102401
P_tc_HEG	8384.41	49.16							P_tc_HEG	1.10766	Pc_t_HEG	0.152363
P_tc_HEG+T01	7126.84	48.42							P_tc_HEG+T01	0.995605	Pc_t_HEG+T01	0.17049
P_tc_HEG+T01	5977.69	48.3							P_tc_HEG+T01	0.835071	Pc_t_HEG+T01	0.28527
P_tc_HEG+T01	8292.33	63.58							P_tc_HEG+T01	1.15842	Pc_t_HEG+T01	0.31063
P_tc_HEG+T01	7829.78	57.06							P_tc_HEG+T01	1.0938	Pc_t_HEG+T01	0.182135
P_tc_HEG+T01	5056.88	48.66							P_tc_HEG+T01	0.706436	Pc_t_HEG+T01	0.193619
P_tc_HEG+T01	8348.55	48.59							P_tc_HEG+T01	1.16628	Pc_t_HEG+T01	0.190311
P_tc_HEG+T01	6250.42	49.67							P_tc_HEG+T01	0.873171	Pc_t_HEG+T01	0.36913
P_tc_HEG+T01	8203.28	58.88							P_tc_HEG+T01	1.14598	Pc_t_HEG+T01	0.155185
P_tc_HEG+T01	7067.53	49.77							P_tc_HEG+T01	0.98732	Pc_t_HEG+T01	0.187811
P_tc_HEG+T01	8242.8	48.95							P_tc_HEG+T01	1.1515	Pc_t_HEG+T01	0.23595
P_tc_HEG+T01	7270.22	49.98							P_tc_HEG+T01	1.01563	Pc_t_HEG+T01	0.191719
P_tc_HEG+T01	8045.08	48.42							P_tc_HEG+T01	1.12388	Pc_t_HEG+T01	0.237766
P_tc_HEG+T01	6390.53	51.27							P_tc_HEG+T01	0.892744	Pc_t_HEG+T01	0.265738
P_tc_HEG+T01	7943.66	49.83							P_tc_HEG+T01	1.10971	Pc_t_HEG+T01	0.152582
P_tc_HEG+T01	7992.5	47.31							P_tc_HEG+T01	1.11654	Pc_t_HEG+T01	0.177394
P_tc_HEG+T01	7660.73	48.92							P_tc_HEG+T01	1.07019	Pc_t_HEG+T01	0.179515
P_tc_HEG+T01	7009.27	48.69							P_tc_HEG+T01	0.979181	Pc_t_HEG+T01	0.153131
P_tc_HEG+T01	6574.67	49.52							P_tc_HEG+T01	0.918468	Pc_t_HEG+T01	0.13069
P_tc_HEG+T01	6818.73	49.38							P_tc_HEG+T01	0.952563	Pc_t_HEG+T01	0.216268
P_tc_HEG+T01	7497.73	48.38							P_tc_HEG+T01	1.04742	Pc_t_HEG+T01	0.149061
P_tc_HEG+T01	7705.58	48.59							P_tc_HEG+T01	1.07645	Pc_t_HEG+T01	0.214851
P_tc_HEG+T01	7366.52	50.56							P_tc_HEG+T01	1.02909	Pc_t_HEG+T01	0.250631
P_tc_HEG+T01	6385.11	47.61							P_tc_HEG+T01	0.891987	Pc_t_HEG+T01	0.190471
P_tc_HEG+T01	5879.83	47.95							P_tc_HEG+T01	0.8214	Pc_t_HEG+T01	0.184844
P_tc_HEG+T01	7644.58	49.53							P_tc_HEG+T01	1.06793	Pc_t_HEG+T01	0.258865
P_tc_HEG+T01	5780.59	48.08							P_tc_HEG+T01	0.807537	Pc_t_HEG+T01	0.147838
P_tc_HEG+T01	8190.33	49.59							P_tc_HEG+T01	1.14417	Pc_t_HEG+T01	0.189699
P_tc_HEG+T01	7646.12	48.89							P_tc_HEG+T01	1.06815	Pc_t_HEG+T01	0.26742
P_tc_HEG+T01	5852.02	48.41							P_tc_HEG+T01	0.817515	Pc_t_HEG+T01	0.163361
P_tc_HEG+T01	6828.97	50.03							P_tc_HEG+T01	0.953993	Pc_t_HEG+T01	0.207949
P_tc_HEG+T01	8038.86	51.06							P_tc_HEG+T01	1.12301	Pc_t_HEG+T01	0.165247
P_tc_HEG+T01	7766.95	50.52							P_tc_HEG+T01	1.08503	Pc_t_HEG+T01	0.164726
P_tc_HEG+T01	8783.17	48.09							P_tc_HEG+T01	1.22699	Pc_t_HEG+T01	0.211619
P_tc_HEG+T01	6290.19	48.67							P_tc_HEG+T01	0.878727	Pc_t_HEG+T01	0.217381
P_tc_HEG+T01	7847.17	51.44							P_tc_HEG+T01	1.09623	Pc_t_HEG+T01	0.179883
P_tc_HEG+T01	7508.75	58.14							P_tc_HEG+T01	1.04896	Pc_t_HEG+T01	0.209525
P_tc_HEG+T01	6390.94	49.41							P_tc_HEG+T01	0.892801	Pc_t_HEG+T01	0.199892
P_tc_HEG+T01	5699.66	47.62							P_tc_HEG+T01	0.796231	Pc_t_HEG+T01	0.271103
P_tc_HEG+T01	6582.28	51.61							P_tc_HEG+T01	0.919531	Pc_t_HEG+T01	0.249987
P_tc_HEG+T01	5937.88	49.28							P_tc_HEG+T01	0.82951	Pc_t_HEG+T01	0.148562
P_tc_HEG+T01	7376.98	50.53							P_tc_HEG+T01	1.03055	Pc_t_HEG+T01	0.17349
P_tc_HEG+T01	6200.05	49							P_tc_HEG+T01	0.866134	Pc_t_HEG+T01	0.165437
P_tc_HEG+T01	6733.61	48.59							P_tc_HEG+T01	0.940672	Pc_t_HEG+T01	0.292022
P_tc_HEG+T01	6894.81	50.23							P_tc_HEG+T01	0.963191	Pc_t_HEG+T01	0.185418
P_tc_HEG+T01	7467.06	50.22							P_tc_HEG+T01	1.04313	Pc_t_HEG+T01	0.151979
P_tc_HEG+T01	7046.58	48.89							P_tc_HEG+T01	0.984393	Pc_t_HEG+T01	0.144847
P_tc_HEG+T01	6556.72	48.31							P_tc_HEG+T01	0.91596	Pc_t_HEG+T01	0.173765
P_tc_HEG+T01	7084.12	51.11							P_tc_HEG+T01	0.989637	Pc_t_HEG+T01	0.170335
P_tc_HEG+T01	7768.28	49.69							P_tc_HEG+T01	1.08521	Pc_t_HEG+T01	0.261203
P_tc_HEG+T01	6515.92	66.11							P_tc_HEG+T01	0.910261	Pc_t_HEG+T01	0.142186
P_tc_HEG+T01	7378.98	47.92							P_tc_HEG+T01	1.03083	Pc_t_HEG+T01	0.200733
P_tc_HEG+T01	7634.25	50.66							P_tc_HEG+T01	1.06649	Pc_t_HEG+T01	0.14572
P_tc_HEG+T01	6931.45	49.95							P_tc_HEG+T01	0.968309	Pc_t_HEG+T01	0.205332
P_tc_HEG+T01	8449.98	47.38							P_tc_HEG+T01	1.18044	Pc_t_HEG+T01	0.225841
P_tc_HEG+T01	6896.53	50.36							P_tc_HEG+T01	0.963431	Pc_t_HEG+T01	0.232163
P_tc_HEG+T01	6687.67	51.41							P_tc_HEG+T01	0.934254	Pc_t_HEG+T01	0.240852
P_tc_HEG+T01	7689.86	48.53							P_tc_HEG+T01	1.07426	Pc_t_HEG+T01	0.157213
P_tc_HEG+T01	7522.77	52							P_tc_HEG+T01	1.05092	Pc_t_HEG+T01	0.333027
P_tc_HEG+T01	7544.19	53.02							P_tc_HEG+T01	1.05391	Pc_t_HEG+T01	0.305922
P_tc_HEG+T01	6954.98	48.67							P_tc_HEG+T01	0.971597	Pc_t_HEG+T01	0.18888
P_tc_HEG+T01	8890.34	48.81							P_tc_HEG+T01	1.24196	Pc_t_HEG+T01	0.213229
P_tc_HEG+T01	6799.31	51.5							P_tc_HEG+T01	0.94985	Pc_t_HEG+T01	0.13815
P_tc_HEG+T01	6223.77	49.25							P_tc_HEG+T01	0.869448	Pc_t_HEG+T01	0.159873
P_tc_HEG+T05	6309.67	50.12							P_tc_HEG+T05	0.928828	Pc_t_HEG+T05	0.276181
P_tc_HEG+T05	5832.67	47.28							P_tc_HEG+T05	0.85861	Pc_t_HEG+T05	0.245672
P_tc_HEG+T05	7799.09	48.83							P_tc_HEG+T05	1.14808	Pc_t_HEG+T05	0.209064
P_tc_HEG+T05	6365.42	50.52							P_tc_HEG+T05	0.937035	Pc_t_HEG+T05	0.243173
P_tc_HEG+T05	7418.59	48.78							P_tc_HEG+T05	1.09207	Pc_t_HEG+T05	0.215455
P_tc_HEG+T05	7041.45	48.47							P_tc_HEG+T05	1.03655	Pc_t_HEG+T05	0.284138
P_tc_HEG+T05	7803.53	51.69							P_tc_HEG+T05	1.14873	Pc_t_HEG+T05	0.301586
P_tc_HEG+T05	6419.2	48.77							P_tc_HEG+T05	0.944952	Pc_t_HEG+T05	0.154775
P_tc_HEG+T05	6249.89	48.42							P_tc_HEG+T05	0.920028	Pc_t_HEG+T05	0.246645
P_tc_HEG+T05	6126.7	49.05							P_tc_HEG+T05	0.901894	Pc_t_HEG+T05	0.2464
P_tc_HEG+T05	7690.64	49.89							P_tc_HEG+T05	1.13212	Pc_t_HEG+T05	0.228
P_tc_HEG+T05	6861.94	49.62							P_tc_HEG+T05	1.01013	Pc_t_HEG+T05	0.176674
P_tc_HEG+T05	5486.89	51.89							P_tc_HEG+T05	0.807709	Pc_t_HEG+T05	0.212711
P_tc_HEG+T05	5955.62	51.59							P_tc_HEG+T05	0.87671	Pc_t_HEG+T05	0.331687
P_tc_HEG+T05	6732.03	48.03							P_tc_HEG+T05	0.991003	Pc_t_HEG+T05	0.159458
P_tc_HEG+T05	6978.95	46.8							P_tc_HEG+T05	1.02735	Pc_t_HEG+T05	0.401903
P_tc_HEG+T05	7164.88	48.98							P_tc_HEG+T05	1.05472	Pc_t_HEG+T05	0.385827
P_tc_HEG+T05	8223.19	48.84							P_tc_HEG+T05	1.21051	Pc_t_HEG+T05	0.182599
P_tc_HEG+T05	7992.56	49.11							P_tc_HEG+T05	1.17656	Pc_t_HEG+T05	0.254739
P_tc_HEG+T05	6522.44	49.36							P_tc_HEG+T05	0.960149	Pc_t_HEG+T05	0.178976
P_tc_HEG+T05	6691.89	46.23							P_tc_HEG+T05	0.985094	Pc_t_HEG+T05	0.205952
P_tc_HEG+T05	7505.47	47.66							P_tc_HEG+T05	1.10486	Pc_t_HEG+T05	0.198354
P_tc_HEG+T05	7111.09	48.8							P_tc_HEG+T05	1.0468	Pc_t_HEG+T05	0.173255
P_tc_HEG+T05	7361.84	51.12							P_tc_HEG+T05	1.08372	Pc_t_HEG+T05	0.336691
P_tc_HEG+T05	6543.2	46.53							P_tc_HEG+T05	0.963205	Pc_t_HEG+T05	0.219555
P_tc_HEG+T05	7271.28	49.22							P_tc_HEG+T05	1.07038	Pc_t_HEG+T05	0.156216
P_tc_HEG+T05	7814.09	49.48							P_tc_HEG+T05	1.15029	Pc_t_HEG+T05	0.229057
P_tc_HEG+T05	7379.92	50.86							P_tc_HEG+T05	1.08638	Pc_t_HEG+T05	0.190401
P_tc_HEG+T05	7006.89	48.25							P_tc_HEG+T05	1.03146	Pc_t_HEG+T05	0.345617
P_tc_HEG+T05	7712.91	48.62							P_tc_HEG+T05	1.1354	Pc_t_HEG+T05	0.229353
P_tc_HEG+T05	7257.16	48.03							P_tc_HEG+T05	1.06831	Pc_t_HEG+T05	0.175957
P_tc_HEG+T05	5838.47	50.69							P_tc_HEG+T05	0.859464	Pc_t_HEG+T05	0.323042
P_tc_HEG+T05	6083.89	48.53							P_tc_HEG+T05	0.895592	Pc_t_HEG+T05	0.174956
P_tc_HEG+T05	6656.83	51.17							P_tc_HEG+T05	0.979933	Pc_t_HEG+T05	0.180692
P_tc_HEG+T05	6968.02	48.64							P_tc_HEG+T05	1.02574	Pc_t_HEG+T05	0.217924
P_tc_HEG+T05	7015.92	48.81							P_tc_HEG+T05	1.03279	Pc_t_HEG+T05	0.203682
P_tc_HEG+T05	6153.66	49.39							P_tc_HEG+T05	0.905862	Pc_t_HEG+T05	0.334736
P_tc_HEG+T05	5524.83	49.17							P_tc_HEG+T05	0.813294	Pc_t_HEG+T05	0.179604
P_tc_HEG+T05	7144.47	48.72							P_tc_HEG+T05	1.05172	Pc_t_HEG+T05	0.294794
P_tc_HEG+T05	5554.69	47.34							P_tc_HEG+T05	0.81769	Pc_t_HEG+T05	0.297924
P_tc_HEG+T05	7106.7	49.03							P_tc_HEG+T05	1.04616	Pc_t_HEG+T05	0.181888
P_tc_HEG+T05	7221.7	49.84							P_tc_HEG+T05	1.06309	Pc_t_HEG+T05	0.219833
P_tc_HEG+T05	6036.33	48.98							P_tc_HEG+T05	0.888591	Pc_t_HEG+T05	0.175218
P_tc_HEG+T05	7303.39	47.95							P_tc_HEG+T05	1.07511	Pc_t_HEG+T05	0.244041
P_tc_HEG+T05	6924.12	50.72							P_tc_HEG+T05	1.01928	Pc_t_HEG+T05	0.196722
P_tc_HEG+T05	6256.66	49.84							P_tc_HEG+T05	0.921025	Pc_t_HEG+T05	0.204856
P_tc_HEG+T05	7225.45	51.02							P_tc_HEG+T05	1.06364	Pc_t_HEG+T05	0.248035
P_tc_HEG+T05	6732.28	47.91							P_tc_HEG+T05	0.991039	Pc_t_HEG+T05	0.248305
P_tc_HEG+T05	7891.16	48.97							P_tc_HEG+T05	1.16163	Pc_t_HEG+T05	0.189542
P_tc_HEG+T05	6489.06	48.77							P_tc_HEG+T05	0.955236	Pc_t_HEG+T05	0.282008
P_tc_HEG+T05	7325.94	48.69							P_tc_HEG+T05	1.07843	Pc_t_HEG+T05	0.255789
P_tc_HEG+T05	6759.19	48.81							P_tc_HEG+T05	0.995001	Pc_t_HEG+T05	0.278924
P_tc_HEG+T05	5268.73	49.53							P_tc_HEG+T05	0.775594	Pc_t_HEG+T05	0.215003
P_tc_HEG+T05	6049.36	48.69							P_tc_HEG+T05	0.890509	Pc_t_HEG+T05	0.3081
P_tc_HEG+T05	6148.14	49.97							P_tc_HEG+T05	0.90505	Pc_t_HEG+T05	0.234177
P_tc_HEG+T05	6999.62	48.55							P_tc_HEG+T05	1.03039	Pc_t_HEG+T05	0.188265
P_tc_HEG+T05	6281.7	49.3							P_tc_HEG+T05	0.924711	Pc_t_HEG+T05	0.2829
P_tc_HEG+T05	7537.88	49.12							P_tc_HEG+T05	1.10963	Pc_t_HEG+T05	0.251234
P_tc_HEG+T05	5912.52	48.31							P_tc_HEG+T05	0.870365	Pc_t_HEG+T05	0.293237
P_tc_HEG+T05	6896.23	50.2							P_tc_HEG+T05	1.01517	Pc_t_HEG+T05	0.191787
P_tc_HEG+T05	6736.48	51.27							P_tc_HEG+T05	0.991658	Pc_t_HEG+T05	0.183775
P_tc_HEG+T05	6500.84	49.09							P_tc_HEG+T05	0.95697	Pc_t_HEG+T05	0.269879
P_tc_T01	7666.23	48.89							P_tc_T01	1.06724	Pc_t_T01	0.17962
P_tc_T01	6897.92	49.58							P_tc_T01	0.960282	Pc_t_T01	0.132942
P_tc_T01	8356.11	55.27							P_tc_T01	1.16328	Pc_t_T01	0.20914
P_tc_T01	7413.42	50.06							P_tc_T01	1.03205	Pc_t_T01	0.088065
P_tc_T01	7471.47	50.42							P_tc_T01	1.04013	Pc_t_T01	0.118899
P_tc_T01	7403.61	48.52							P_tc_T01	1.03068	Pc_t_T01	0.249179
P_tc_T01	7313.14	51.75							P_tc_T01	1.01809	Pc_t_T01	0.197566
P_tc_T01	8267.94	50.2							P_tc_T01	1.15101	Pc_t_T01	0.100871
P_tc_T01	8041.83	51.98							P_tc_T01	1.11953	Pc_t_T01	0.169551
P_tc_T01	6819.34	49.7							P_tc_T01	0.949343	Pc_t_T01	0.118938
P_tc_T01	6293.7	48.84							P_tc_T01	0.876167	Pc_t_T01	0.118675
P_tc_T01	7552.84	50.02							P_tc_T01	1.05146	Pc_t_T01	0.195428
P_tc_T01	7288.03	48.88							P_tc_T01	1.01459	Pc_t_T01	0.142439
P_tc_T01	6772.09	48.02							P_tc_T01	0.942765	Pc_t_T01	0.14675
P_tc_T01	6495.06	49.55							P_tc_T01	0.904199	Pc_t_T01	0.145241
P_tc_T01	7970.62	50.17							P_tc_T01	1.10962	Pc_t_T01	0.198244
P_tc_T01	7224.5	48.98							P_tc_T01	1.00575	Pc_t_T01	0.132732
P_tc_T01	7811.03	49.33							P_tc_T01	1.0874	Pc_t_T01	0.0987064
P_tc_T01	5782.33	47.66							P_tc_T01	0.804977	Pc_t_T01	0.162459
P_tc_T01	7589.5	48.38							P_tc_T01	1.05656	Pc_t_T01	0.175
P_tc_T01	6538.3	50.77							P_tc_T01	0.910218	Pc_t_T01	0.16723
P_tc_T01	7143.55	47.2							P_tc_T01	0.994477	Pc_t_T01	0.181437
P_tc_T01	7490.23	51.41							P_tc_T01	1.04274	Pc_t_T01	0.294683
P_tc_T01	7257.03	50.11							P_tc_T01	1.01028	Pc_t_T01	0.12668
P_tc_T01	6746.36	47.61							P_tc_T01	0.939183	Pc_t_T01	0.286195
P_tc_T01	6755.28	50.11							P_tc_T01	0.940425	Pc_t_T01	0.137669
P_tc_T01	7860.62	50.53							P_tc_T01	1.0943	Pc_t_T01	0.189028
P_tc_T01	6198.44	49.36							P_tc_T01	0.862905	Pc_t_T01	0.160243
P_tc_T01	7514.06	56.53							P_tc_T01	1.04606	Pc_t_T01	0.141871
P_tc_T01	6605.83	47.77							P_tc_T01	0.91962	Pc_t_T01	0.12602
P_tc_T01	7167.58	49.06							P_tc_T01	0.997823	Pc_t_T01	0.176085
P_tc_T01	6621.22	51.66							P_tc_T01	0.921762	Pc_t_T01	0.148587
P_tc_T01	7773.89	61							P_tc_T01	1.08223	Pc_t_T01	0.230688
P_tc_T01	7941.59	49.16							P_tc_T01	1.10558	Pc_t_T01	0.164315
P_tc_T01	6914.09	50.16							P_tc_T01	0.962533	Pc_t_T01	0.163662
P_tc_T01	7032.69	48.88							P_tc_T01	0.979044	Pc_t_T01	0.151394
P_tc_T01	7194.67	49.75							P_tc_T01	1.00159	Pc_t_T01	0.159307
P_tc_T01	7125.08	47.94							P_tc_T01	0.991906	Pc_t_T01	0.158638
P_tc_T01	7740.44	55.16							P_tc_T01	1.07757	Pc_t_T01	0.230763
P_tc_T01	7376.91	49.69							P_tc_T01	1.02696	Pc_t_T01	0.244037
P_tc_T01	7003.58	51.8							P_tc_T01	0.974992	Pc_t_T01	0.154801
P_tc_T01	6987.61	50.22							P_tc_T01	0.972768	Pc_t_T01	0.13813
P_tc_T01	7806.34	49.78							P_tc_T01	1.08675	Pc_t_T01	0.145779
P_tc_T01	7442.67	48.78							P_tc_T01	1.03612	Pc_t_T01	0.132031
P_tc_T01	6114.28	49.33							P_tc_T01	0.851189	Pc_t_T01	0.248159
P_tc_T01	6981.89	51.23							P_tc_T01	0.971972	Pc_t_T01	0.15856
P_tc_T01	6477.55	49.02							P_tc_T01	0.901761	Pc_t_T01	0.214922
P_tc_T01	7800.55	49.69							P_tc_T01	1.08594	Pc_t_T01	0.204683
P_tc_T01	8019.17	50.52							P_tc_T01	1.11638	Pc_t_T01	0.236608
P_tc_T01	7335.61	48.64							P_tc_T01	1.02121	Pc_t_T01	0.124891
P_tc_T01	6640.89	52.52							P_tc_T01	0.9245	Pc_t_T01	0.231803
P_tc_T01	7068.72	51.5							P_tc_T01	0.98406	Pc_t_T01	0.178921
P_tc_T01	6789.34	48.25							P_tc_T01	0.945167	Pc_t_T01	0.33453
P_tc_T01	5446.61	48.72							P_tc_T01	0.758241	Pc_t_T01	0.176028
P_tc_T01	6701.33	48.45							P_tc_T01	0.932914	Pc_t_T01	0.130288
P_tc_T01	7399.42	50.39							P_tc_T01	1.0301	Pc_t_T01	0.230778
P_tc_T01	6903.64	47.8							P_tc_T01	0.961079	Pc_t_T01	0.208522
P_tc_T01	8069.98	51.36							P_tc_T01	1.12345	Pc_t_T01	0.18184
P_tc_T01	7735.25	50.8							P_tc_T01	1.07685	Pc_t_T01	0.158478
P_tc_T01	7299.88	49.66							P_tc_T01	1.01624	Pc_t_T01	0.12865
P_tc_T01	5994.56	48.95							P_tc_T01	0.834523	Pc_t_T01	0.301214
P_tc_T01	7912.22	49.39							P_tc_T01	1.10149	Pc_t_T01	0.173932
P_tc_T05	6807.7	49.42							P_tc_T05	0.996635	Pc_t_T05	0.508594
P_tc_T05	7761.36	49.44							P_tc_T05	1.13625	Pc_t_T05	0.19155
P_tc_T05	7410.58	48.84							P_tc_T05	1.0849	Pc_t_T05	0.211841
P_tc_T05	6770.2	62.92							P_tc_T05	0.991145	Pc_t_T05	0.217678
P_tc_T05	6190.19	47.67							P_tc_T05	0.906232	Pc_t_T05	0.175613
P_tc_T05	6991.81	48.41							P_tc_T05	1.02359	Pc_t_T05	0.198857
P_tc_T05	7427.38	50.28							P_tc_T05	1.08735	Pc_t_T05	0.413767
P_tc_T05	7919.55	47.91							P_tc_T05	1.15941	Pc_t_T05	0.191077
P_tc_T05	7288.48	50.69							P_tc_T05	1.06702	Pc_t_T05	0.171787
P_tc_T05	7582.12	48.03							P_tc_T05	1.11001	Pc_t_T05	0.206524
P_tc_T05	5676.39	47.59							P_tc_T05	0.831013	Pc_t_T05	0.19059
P_tc_T05	6929.09	49.5							P_tc_T05	1.01441	Pc_t_T05	0.194442
P_tc_T05	6702.62	47.88							P_tc_T05	0.981251	Pc_t_T05	0.240427
P_tc_T05	6273.75	49.67							P_tc_T05	0.918465	Pc_t_T05	0.283326
P_tc_T05	7546.3	47.02							P_tc_T05	1.10476	Pc_t_T05	0.17855
P_tc_T05	6011.16	50.7							P_tc_T05	0.880023	Pc_t_T05	0.229845
P_tc_T05	7643.16	50.64							P_tc_T05	1.11894	Pc_t_T05	0.316712
P_tc_T05	7916.67	50.47							P_tc_T05	1.15899	Pc_t_T05	0.235891
P_tc_T05	6575.19	48.58							P_tc_T05	0.962596	Pc_t_T05	0.294745
P_tc_T05	6725.27	50.62							P_tc_T05	0.984567	Pc_t_T05	0.21996
P_tc_T05	7130.33	51.75							P_tc_T05	1.04387	Pc_t_T05	0.188089
P_tc_T05	6634.58	50.16							P_tc_T05	0.97129	Pc_t_T05	0.180477
P_tc_T05	6599.31	49.33							P_tc_T05	0.966127	Pc_t_T05	0.280288
P_tc_T05	6841.73	49.19							P_tc_T05	1.00162	Pc_t_T05	0.173502
P_tc_T05	5802.73	50.62							P_tc_T05	0.849509	Pc_t_T05	0.210342
P_tc_T05	4999.23	49.38							P_tc_T05	0.731878	Pc_t_T05	0.239768
P_tc_T05	7138.17	50.19							P_tc_T05	1.04501	Pc_t_T05	0.29036
P_tc_T05	6672.62	49.58							P_tc_T05	0.976859	Pc_t_T05	0.163735
P_tc_T05	6326.36	49.41							P_tc_T05	0.926167	Pc_t_T05	0.290259
P_tc_T05	7091.36	48.66							P_tc_T05	1.03816	Pc_t_T05	0.200014
P_tc_T05	5969.48	50.89							P_tc_T05	0.873921	Pc_t_T05	0.175398
P_tc_T05	7240.38	47.84							P_tc_T05	1.05998	Pc_t_T05	0.198085
P_tc_T05	6669.78	49.92							P_tc_T05	0.976443	Pc_t_T05	0.259008
P_tc_T05	7013.16	50.59							P_tc_T05	1.02671	Pc_t_T05	0.224364
P_tc_T05	6776.58	48.94							P_tc_T05	0.992079	Pc_t_T05	0.205364
P_tc_T05	6660.67	50.75							P_tc_T05	0.97511	Pc_t_T05	0.231963
P_tc_T05	6618.95	48.05							P_tc_T05	0.969002	Pc_t_T05	0.16125
P_tc_T05	7014.23	49.98							P_tc_T05	1.02687	Pc_t_T05	0.227081
P_tc_T05	6162.41	47.8							P_tc_T05	0.902165	Pc_t_T05	0.284875
P_tc_T05	6264.12	48.84							P_tc_T05	0.917056	Pc_t_T05	0.195499
P_tc_T05	6609.44	48.98							P_tc_T05	0.96761	Pc_t_T05	0.307989
P_tc_T05	7085.25	50.69							P_tc_T05	1.03727	Pc_t_T05	0.252408
P_tc_T05	7089.05	51.62							P_tc_T05	1.03782	Pc_t_T05	0.241036
P_tc_T05	7048.31	52.05							P_tc_T05	1.03186	Pc_t_T05	0.234102
P_tc_T05	8252.67	51.11							P_tc_T05	1.20818	Pc_t_T05	0.319555
P_tc_T05	6665.23	48.89							P_tc_T05	0.975777	Pc_t_T05	0.195381
P_tc_T05	7225.17	49.45							P_tc_T05	1.05775	Pc_t_T05	0.0815101
P_tc_T05	6810.27	47.61							P_tc_T05	0.997011	Pc_t_T05	0.178781
P_tc_T05	6867.41	47.44							P_tc_T05	1.00538	Pc_t_T05	0.237508
P_tc_T05	6269.5	46.64							P_tc_T05	0.917843	Pc_t_T05	0.172303
P_tc_T05	6758.11	46.19							P_tc_T05	0.989375	Pc_t_T05	0.178601
P_tc_T05	7309.97	49.12							P_tc_T05	1.07017	Pc_t_T05	0.260117
P_tc_T05	7580.09	50.09							P_tc_T05	1.10971	Pc_t_T05	0.357845
P_tc_T05	6358.47	50.53							P_tc_T05	0.930868	Pc_t_T05	0.290618
P_tc_T05	6947.58	47.41							P_tc_T05	1.01711	Pc_t_T05	0.301974
P_tc_T05	6338.28	53.22							P_tc_T05	0.927912	Pc_t_T05	0.193502
P_tc_T05	6426.92	49.19							P_tc_T05	0.940889	Pc_t_T05	0.417409
P_tc_T05	6185.02	49.44							P_tc_T05	0.905475	Pc_t_T05	0.21784
P_tc_T05	6843.53	48.45							P_tc_T05	1.00188	Pc_t_T05	0.207499
P_tc_T05	7572.16	48.62							P_tc_T05	1.10855	Pc_t_T05	0.234648
P_tc_T05	6434.05	52.78							P_tc_T05	0.941933	Pc_t_T05	0.123007
P_tc_T05	7051.02	49.56							P_tc_T05	1.03226	Pc_t_T05	0.166013
Pc_t_HEG	59.31	967
Pc_t_HEG	57.16	945.58
Pc_t_HEG	56.23	1087.83
Pc_t_HEG	53.33	2106.38
Pc_t_HEG	54.88	1099.58
Pc_t_HEG	57.55	896.44
Pc_t_HEG	56.28	1111.84
Pc_t_HEG	57.33	1166.33
Pc_t_HEG	60.17	957.69
Pc_t_HEG	60.23	1517.53
Pc_t_HEG	60.41	1399.5
Pc_t_HEG	56.3	1383.92
Pc_t_HEG	51.81	1149.11
Pc_t_HEG	64.34	1131.03
Pc_t_HEG	54.97	715.55
Pc_t_HEG	58.25	782.67
Pc_t_HEG	56.88	1120.52
Pc_t_HEG	61.08	1182.23
Pc_t_HEG	56.48	1000.34
Pc_t_HEG	63.56	1068.06
Pc_t_HEG	67.2	1542.83
Pc_t_HEG	57.55	1146.94
Pc_t_HEG	53.52	1545.53
Pc_t_HEG	56.59	1096.84
Pc_t_HEG	56.53	1144.73
Pc_t_HEG	53.94	1628.08
Pc_t_HEG	56.38	1061.33
Pc_t_HEG	63.14	1116.41
Pc_t_HEG	60.17	921.42
Pc_t_HEG	60.08	794.17
Pc_t_HEG	57.67	957.09
Pc_t_HEG	54.33	1064.95
Pc_t_HEG	76.02	765.23
Pc_t_HEG	61.55	929.17
Pc_t_HEG	57.44	919.73
Pc_t_HEG	55.62	958
Pc_t_HEG	52.91	1404.66
Pc_t_HEG	53.75	1185.88
Pc_t_HEG	54.86	622.61
Pc_t_HEG	56.83	1028.98
Pc_t_HEG	58.72	887.22
Pc_t_HEG	64.41	1271.02
Pc_t_HEG	57.3	938.61
Pc_t_HEG	58.44	1057.53
Pc_t_HEG	55.34	1248.5
Pc_t_HEG	52.77	492.45
Pc_t_HEG	58.14	952.78
Pc_t_HEG	55.72	876.66
Pc_t_HEG	55.88	1385.22
Pc_t_HEG	58.56	852.64
Pc_t_HEG	62.31	1096.53
Pc_t_HEG	55.14	988.91
Pc_t_HEG	65.59	1127.11
Pc_t_HEG	57.23	940.25
Pc_t_HEG	56.14	1068.34
Pc_t_HEG	59.98	1335.84
Pc_t_HEG	56.28	1901.72
Pc_t_HEG	55.17	910.98
Pc_t_HEG	57.47	964.73
Pc_t_HEG	53.98	1288.98
Pc_t_HEG	56.09	1378.53
Pc_t_HEG	69.12	775.12
Pc_t_HEG	65.08	1153.31
Pc_t_HEG+T01	56.12	1220.42
Pc_t_HEG+T01	55.36	2042.05
Pc_t_HEG+T01	71.14	2223.58
Pc_t_HEG+T01	79.7	1303.78
Pc_t_HEG+T01	56.77	1385.98
Pc_t_HEG+T01	54.62	1362.3
Pc_t_HEG+T01	54.7	2642.34
Pc_t_HEG+T01	56.17	1110.86
Pc_t_HEG+T01	52.28	1344.41
Pc_t_HEG+T01	69.09	1689
Pc_t_HEG+T01	54.78	1372.38
Pc_t_HEG+T01	67.77	1702
Pc_t_HEG+T01	59.14	1902.23
Pc_t_HEG+T01	59.48	1092.23
Pc_t_HEG+T01	66.44	1269.84
Pc_t_HEG+T01	54.36	1285.02
Pc_t_HEG+T01	56.41	1096.16
Pc_t_HEG+T01	55.16	935.52
Pc_t_HEG+T01	59.08	1548.11
Pc_t_HEG+T01	66.95	1067.02
Pc_t_HEG+T01	57.47	1537.97
Pc_t_HEG+T01	64.61	1794.09
Pc_t_HEG+T01	55.38	1363.45
Pc_t_HEG+T01	53.22	1323.17
Pc_t_HEG+T01	94.94	1853.03
Pc_t_HEG+T01	60.28	1058.27
Pc_t_HEG+T01	63.22	1357.92
Pc_t_HEG+T01	66.52	1914.27
Pc_t_HEG+T01	61.3	1169.39
Pc_t_HEG+T01	55.92	1488.56
Pc_t_HEG+T01	54.25	1182.89
Pc_t_HEG+T01	57.75	1179.16
Pc_t_HEG+T01	54.31	1514.83
Pc_t_HEG+T01	57.12	1556.08
Pc_t_HEG+T01	62.25	1287.66
Pc_t_HEG+T01	68.61	1499.84
Pc_t_HEG+T01	55.77	1430.89
Pc_t_HEG+T01	55.86	1940.64
Pc_t_HEG+T01	66.09	1789.48
Pc_t_HEG+T01	60.16	1063.45
Pc_t_HEG+T01	57.27	1241.89
Pc_t_HEG+T01	59.41	1184.25
Pc_t_HEG+T01	56.92	2090.38
Pc_t_HEG+T01	58.03	1327.28
Pc_t_HEG+T01	64.2	1087.91
Pc_t_HEG+T01	57.95	1036.86
Pc_t_HEG+T01	56.53	1243.86
Pc_t_HEG+T01	84.56	1219.31
Pc_t_HEG+T01	53.19	1869.77
Pc_t_HEG+T01	56.86	1017.81
Pc_t_HEG+T01	66.17	1436.91
Pc_t_HEG+T01	62.36	1043.11
Pc_t_HEG+T01	66.53	1469.83
Pc_t_HEG+T01	56.2	1616.64
Pc_t_HEG+T01	58.55	1661.89
Pc_t_HEG+T01	55.41	1724.09
Pc_t_HEG+T01	55.05	1125.38
Pc_t_HEG+T01	59.17	2383.91
Pc_t_HEG+T01	61.64	2189.88
Pc_t_HEG+T01	58.88	1352.06
Pc_t_HEG+T01	64.86	1526.36
Pc_t_HEG+T01	68.09	988.92
Pc_t_HEG+T01	55.94	1144.42
Pc_t_HEG+T05	58.05	1876.14
Pc_t_HEG+T05	63.64	1668.89
Pc_t_HEG+T05	57.14	1420.2
Pc_t_HEG+T05	52.64	1651.91
Pc_t_HEG+T05	56.8	1463.62
Pc_t_HEG+T05	70.88	1930.19
Pc_t_HEG+T05	54.7	2048.72
Pc_t_HEG+T05	57.08	1051.41
Pc_t_HEG+T05	71.45	1675.5
Pc_t_HEG+T05	55.58	1673.83
Pc_t_HEG+T05	53.58	1548.84
Pc_t_HEG+T05	58.44	1200.17
Pc_t_HEG+T05	60.95	1444.98
Pc_t_HEG+T05	59.25	2253.2
Pc_t_HEG+T05	53.94	1083.22
Pc_t_HEG+T05	54.17	2730.19
Pc_t_HEG+T05	54.77	2620.98
Pc_t_HEG+T05	54.95	1240.42
Pc_t_HEG+T05	57.44	1730.48
Pc_t_HEG+T05	63.12	1215.81
Pc_t_HEG+T05	56.16	1399.06
Pc_t_HEG+T05	53.05	1347.45
Pc_t_HEG+T05	54.67	1176.95
Pc_t_HEG+T05	69.69	2287.19
Pc_t_HEG+T05	57.19	1491.47
Pc_t_HEG+T05	54.16	1061.2
Pc_t_HEG+T05	54.39	1556.02
Pc_t_HEG+T05	57.86	1293.42
Pc_t_HEG+T05	57.95	2347.83
Pc_t_HEG+T05	52.84	1558.03
Pc_t_HEG+T05	59	1195.3
Pc_t_HEG+T05	54.5	2194.47
Pc_t_HEG+T05	56.77	1188.5
Pc_t_HEG+T05	55.67	1227.47
Pc_t_HEG+T05	54.97	1480.39
Pc_t_HEG+T05	60.81	1383.64
Pc_t_HEG+T05	53.47	2273.91
Pc_t_HEG+T05	55.5	1220.08
Pc_t_HEG+T05	61.33	2002.58
Pc_t_HEG+T05	55.11	2023.84
Pc_t_HEG+T05	55.12	1235.59
Pc_t_HEG+T05	53.62	1493.36
Pc_t_HEG+T05	55.06	1190.28
Pc_t_HEG+T05	68.86	1657.81
Pc_t_HEG+T05	61.64	1336.36
Pc_t_HEG+T05	57.19	1391.62
Pc_t_HEG+T05	55.48	1684.94
Pc_t_HEG+T05	70.22	1686.77
Pc_t_HEG+T05	56.41	1287.59
Pc_t_HEG+T05	67.47	1915.72
Pc_t_HEG+T05	56.75	1737.61
Pc_t_HEG+T05	53	1894.77
Pc_t_HEG+T05	55.12	1460.55
Pc_t_HEG+T05	57	2092.97
Pc_t_HEG+T05	62.39	1590.8
Pc_t_HEG+T05	53.06	1278.91
Pc_t_HEG+T05	59.66	1921.78
Pc_t_HEG+T05	67.53	1706.67
Pc_t_HEG+T05	57.66	1992
Pc_t_HEG+T05	55.44	1302.84
Pc_t_HEG+T05	61.88	1248.41
Pc_t_HEG+T05	64.64	1833.33
Pc_t_T01	55.66	1290.25
Pc_t_T01	60.23	954.95
Pc_t_T01	63.45	1502.3
Pc_t_T01	55.38	632.59
Pc_t_T01	56.94	854.08
Pc_t_T01	56.78	1789.91
Pc_t_T01	55.11	1419.16
Pc_t_T01	55.48	724.58
Pc_t_T01	53.95	1217.92
Pc_t_T01	56.31	854.36
Pc_t_T01	59.16	852.47
Pc_t_T01	52.67	1403.8
Pc_t_T01	53.92	1023.17
Pc_t_T01	53.89	1054.14
Pc_t_T01	55.31	1043.3
Pc_t_T01	58.23	1424.03
Pc_t_T01	62.45	953.44
Pc_t_T01	63.55	709.03
Pc_t_T01	56	1166.98
Pc_t_T01	55.09	1257.06
Pc_t_T01	53.7	1201.25
Pc_t_T01	53.7	1303.3
Pc_t_T01	52.38	2116.77
Pc_t_T01	58.41	909.97
Pc_t_T01	54.23	2055.8
Pc_t_T01	56.52	988.91
Pc_t_T01	70.47	1357.83
Pc_t_T01	70.89	1151.06
Pc_t_T01	57.83	1019.09
Pc_t_T01	54.56	905.23
Pc_t_T01	68.64	1264.86
Pc_t_T01	66.89	1067.33
Pc_t_T01	55.92	1657.08
Pc_t_T01	53.27	1180.31
Pc_t_T01	61.2	1175.62
Pc_t_T01	57.06	1087.5
Pc_t_T01	55.61	1144.34
Pc_t_T01	52.77	1139.53
Pc_t_T01	72.25	1657.62
Pc_t_T01	69.62	1752.97
Pc_t_T01	62.78	1111.97
Pc_t_T01	67.48	992.22
Pc_t_T01	60.36	1047.16
Pc_t_T01	57.69	948.41
Pc_t_T01	55.14	1782.58
Pc_t_T01	56.14	1138.97
Pc_t_T01	60.48	1543.83
Pc_t_T01	66.28	1470.28
Pc_t_T01	55.5	1699.61
Pc_t_T01	61.72	897.12
Pc_t_T01	68.36	1665.09
Pc_t_T01	53.58	1285.23
Pc_t_T01	52.72	2403
Pc_t_T01	59.69	1264.45
Pc_t_T01	68.11	935.89
Pc_t_T01	57.75	1657.73
Pc_t_T01	52.95	1497.86
Pc_t_T01	59.02	1306.2
Pc_t_T01	61.05	1138.38
Pc_t_T01	65.61	924.12
Pc_t_T01	55.22	2163.69
Pc_t_T01	59.2	1249.39
Pc_t_T05	54.55	3474.05
Pc_t_T05	58.89	1308.42
Pc_t_T05	55.19	1447.02
Pc_t_T05	69.88	1486.89
Pc_t_T05	56.8	1199.56
Pc_t_T05	65.05	1358.33
Pc_t_T05	55.38	2826.31
Pc_t_T05	54.89	1305.19
Pc_t_T05	65.22	1173.42
Pc_t_T05	60.47	1410.7
Pc_t_T05	61	1301.86
Pc_t_T05	55.58	1328.17
Pc_t_T05	55.62	1642.28
Pc_t_T05	56.58	1935.31
Pc_t_T05	77.72	1219.62
Pc_t_T05	62.64	1570
Pc_t_T05	64.94	2163.36
Pc_t_T05	64.23	1611.3
Pc_t_T05	55.22	2013.31
Pc_t_T05	55.8	1502.48
Pc_t_T05	61.92	1284.78
Pc_t_T05	55.02	1232.78
Pc_t_T05	60	1914.56
Pc_t_T05	59.8	1185.14
Pc_t_T05	62.2	1436.78
Pc_t_T05	62.86	1637.78
Pc_t_T05	68.16	1983.36
Pc_t_T05	62.36	1118.42
Pc_t_T05	56.69	1982.67
Pc_t_T05	60.05	1366.23
Pc_t_T05	62.33	1198.09
Pc_t_T05	54.22	1353.06
Pc_t_T05	52.52	1769.2
Pc_t_T05	55.91	1532.56
Pc_t_T05	54.86	1402.78
Pc_t_T05	54.95	1584.47
Pc_t_T05	57.98	1101.45
Pc_t_T05	59.48	1551.12
Pc_t_T05	58.53	1945.89
Pc_t_T05	53.67	1335.39
Pc_t_T05	59.12	2103.78
Pc_t_T05	57.5	1724.12
Pc_t_T05	58.34	1646.44
Pc_t_T05	57.05	1599.08
Pc_t_T05	68.44	2182.78
Pc_t_T05	55.23	1334.59
Pc_t_T05	52.52	556.77
Pc_t_T05	60.08	1221.2
Pc_t_T05	53.98	1622.34
Pc_t_T05	55.31	1176.95
Pc_t_T05	64.25	1219.97
Pc_t_T05	56.97	1776.78
Pc_t_T05	64.73	2444.33
Pc_t_T05	72.14	1985.12
Pc_t_T05	55.66	2062.69
Pc_t_T05	61.39	1321.75
Pc_t_T05	56.09	2851.19
Pc_t_T05	55.59	1488
Pc_t_T05	60.08	1417.36
Pc_t_T05	59.89	1602.81
Pc_t_T05	57.39	840.22
Pc_t_T05	59.14	1133.98

## Sheet: FigS4c
Fig. S4c: RNase H assay
										Degradation of RNA product								Effect of buffer incubation
Raw data - fluorescent intensity [a.u.]:										Normalzation to average of "RNase H buffer"								Normalization of "RNase buffer" to H1
sequence	H1: Hybridization after	H2: Hybridization incubation with			Averages	H1	H2
	PE	RNase buffer	RNase H		of replicates for each linker	PE	RNase buffer	RNase H		sequence	RNase buffer	RNase H		Average	RNase buffer	RNase H			H1	H2		Average	H1	H2
Pc_t_HEG	1059.62	904.59	72.69		Pc_t_HEG	1109.47	895.295	73.045		Pc_t_HEG	1.01038	0.0811911		Pc_t_HEG	1	0.0815876		Pc_t_HEG	0.955066	0.815333		Pc_t_HEG	1	0.806956
Pc_t_HEG	1200.77	968.88	76.33		Pc_t_HEG+T01	1350.59	1049.35	81.3812		Pc_t_HEG	1.08219	0.0852568		Pc_t_HEG+T01	1	0.0775538		Pc_t_HEG	1.08229	0.87328		Pc_t_HEG+T01	1	0.776961
Pc_t_HEG	1059.17	899.27	73.3		Pc_t_HEG+T05	1718.45	1429.13	96.3325		Pc_t_HEG	1.00444	0.0818725		Pc_t_HEG+T05	1	0.0674062		Pc_t_HEG	0.954661	0.810538		Pc_t_HEG+T05	1	0.831641
Pc_t_HEG	1034.33	844.8	72.69		Pc_t_T01	1191.06	921.46	78.4544		Pc_t_HEG	0.9436	0.0811911		Pc_t_T01	1	0.0851415		Pc_t_HEG	0.932272	0.761443		Pc_t_T01	1	0.773645
Pc_t_HEG	974.22	676.02	75.47		Pc_t_T05	1374.27	1069.89	81.56		Pc_t_HEG	0.755081	0.0842962		Pc_t_T05	1	0.0762324		Pc_t_HEG	0.878093	0.609317		Pc_t_T05	1	0.778514
Pc_t_HEG	1111.23	900.91	67.22							Pc_t_HEG	1.00627	0.0750814						Pc_t_HEG	1.00158	0.812017
Pc_t_HEG	1320.41	1071.44	73.61		SD					Pc_t_HEG	1.19675	0.0822187		SD				Pc_t_HEG	1.19012	0.96572		SD
Pc_t_HEG	1116.03	896.45	73.05		Pc_t_HEG	101.138	104.408	2.53078		Pc_t_HEG	1.00129	0.0815932		Pc_t_HEG	0.116618	0.00282676		Pc_t_HEG	1.00591	0.807997		Pc_t_HEG	0.0911587	0.0941059
Pc_t_HEG+T01	1442.98	946.12	78.14		Pc_t_HEG+T01	118.332	102.624	3.47045		Pc_t_HEG+T01	0.901623	0.074465		Pc_t_HEG+T01	0.0977979	0.00330723		Pc_t_HEG+T01	1.06841	0.700526		Pc_t_HEG+T01	0.087615	0.0759852
Pc_t_HEG+T01	1535.94	1144.17	76.55		Pc_t_HEG+T05	163.207	144.14	10.0456		Pc_t_HEG+T01	1.09036	0.0729497		Pc_t_HEG+T05	0.100858	0.00702915		Pc_t_HEG+T01	1.13724	0.847166		Pc_t_HEG+T05	0.0949733	0.0838779
Pc_t_HEG+T01	1440.3	1246.42	78.86		Pc_t_T01	116.774	78.2383	5.5242		Pc_t_HEG+T01	1.1878	0.0751511		Pc_t_T01	0.0849069	0.00599505		Pc_t_HEG+T01	1.06643	0.922874		Pc_t_T01	0.0980421	0.0656878
Pc_t_HEG+T01	1223.2	907.48	86.31		Pc_t_T05	200.301	159.07	5.11336		Pc_t_HEG+T01	0.8648	0.0822507		Pc_t_T05	0.148679	0.00477935		Pc_t_HEG+T01	0.905682	0.671916		Pc_t_T05	0.145751	0.115749
Pc_t_HEG+T01	1171	1028.09	82.64							Pc_t_HEG+T01	0.979738	0.0787533						Pc_t_HEG+T01	0.867032	0.761218
Pc_t_HEG+T01	1283.34	988.73	79		SEM					Pc_t_HEG+T01	0.942229	0.0752845		SEM				Pc_t_HEG+T01	0.95021	0.732075		SEM
Pc_t_HEG+T01	1417.42	1088.12	85.66		Pc_t_HEG	35.7577	36.9138	0.894766		Pc_t_HEG+T01	1.03694	0.0816313		Pc_t_HEG	0.0412309	0.000999409		Pc_t_HEG+T01	1.04949	0.805666		Pc_t_HEG	0.0322295	0.0332715
Pc_t_HEG+T01	1290.5	1045.69	83.89		Pc_t_HEG+T01	41.8365	36.2832	1.22699		Pc_t_HEG+T01	0.99651	0.0799445		Pc_t_HEG+T01	0.0345768	0.00116928		Pc_t_HEG+T01	0.955512	0.77425		Pc_t_HEG+T01	0.0309766	0.0268648
Pc_t_HEG+T05	1535.7	1312.42	110.16		Pc_t_HEG+T05	57.7024	50.9612	3.55166		Pc_t_HEG+T05	0.918333	0.0770817		Pc_t_HEG+T05	0.0356588	0.00248518		Pc_t_HEG+T05	0.893654	0.763723		Pc_t_HEG+T05	0.0335781	0.0296553
Pc_t_HEG+T05	1982.53	1631.11	111.8		Pc_t_T01	38.9248	26.0794	1.8414		Pc_t_HEG+T05	1.14133	0.0782292		Pc_t_T01	0.0283023	0.00199835		Pc_t_HEG+T05	1.15367	0.949174		Pc_t_T01	0.0326807	0.0218959
Pc_t_HEG+T05	1947.56	1509.33	103.72		Pc_t_T05	70.8173	56.2397	1.80784		Pc_t_HEG+T05	1.05612	0.0725754		Pc_t_T05	0.0525661	0.00168975		Pc_t_HEG+T05	1.13332	0.878308		Pc_t_T05	0.0515309	0.0409234
Pc_t_HEG+T05	1542.88	1192.02	87.38							Pc_t_HEG+T05	0.834086	0.0611419						Pc_t_HEG+T05	0.897832	0.693659
Pc_t_HEG+T05	1759.39	1622.95	93.2		Replicates					Pc_t_HEG+T05	1.13562	0.0652143						Pc_t_HEG+T05	1.02382	0.944426
Pc_t_HEG+T05	1564.08	1327.12	92.06		Pc_t_HEG	8	8	8		Pc_t_HEG+T05	0.928618	0.0644166						Pc_t_HEG+T05	0.910168	0.772277
Pc_t_HEG+T05	1686.47	1397.09	84.23		Pc_t_HEG+T01	8	8	8		Pc_t_HEG+T05	0.977578	0.0589378						Pc_t_HEG+T05	0.981389	0.812994
Pc_t_HEG+T05	1729	1441.03	88.11		Pc_t_HEG+T05	8	8	8		Pc_t_HEG+T05	1.00832	0.0616527						Pc_t_HEG+T05	1.00614	0.838563
Pc_t_T01	1305.59	945.08	73.11		Pc_t_T01	9	9	9		Pc_t_T01	1.02563	0.0793415						Pc_t_T01	1.09615	0.793476
Pc_t_T01	1160.91	953.11	79.14		Pc_t_T05	8	8	8		Pc_t_T01	1.03435	0.0858854						Pc_t_T01	0.974684	0.800218
Pc_t_T01	1157.64	875.78	77.72							Pc_t_T01	0.950426	0.0843444						Pc_t_T01	0.971938	0.735293
Pc_t_T01	1288.36	1027.3	91.59							Pc_t_T01	1.11486	0.0993966						Pc_t_T01	1.08169	0.862507
Pc_t_T01	1291.53	918.34	70.64							Pc_t_T01	0.996614	0.076661						Pc_t_T01	1.08435	0.771025
Pc_t_T01	1069.11	952.75	78.69							Pc_t_T01	1.03396	0.0853971						Pc_t_T01	0.89761	0.799915
Pc_t_T01	1334.73	985.03	77.58							Pc_t_T01	1.06899	0.0841925						Pc_t_T01	1.12062	0.827017
Pc_t_T01	1145.14	900.8	76.53							Pc_t_T01	0.977579	0.083053						Pc_t_T01	0.961443	0.756299
Pc_t_T01	966.56	734.95	81.09							Pc_t_T01	0.797593	0.0880016						Pc_t_T01	0.81151	0.617054
Pc_t_T05	1343.44	1089.98	89.5							Pc_t_T05	1.01878	0.0836538						Pc_t_T05	0.977568	0.793135
Pc_t_T05	1073.12	862.78	86.72							Pc_t_T05	0.806422	0.0810553						Pc_t_T05	0.780867	0.627811
Pc_t_T05	1167.64	887.83	85.94							Pc_t_T05	0.829836	0.0803263						Pc_t_T05	0.849645	0.646039
Pc_t_T05	1675.17	1372.78	75.95							Pc_t_T05	1.28311	0.0709889						Pc_t_T05	1.21895	0.998918
Pc_t_T05	1516.3	1148.03	75.5							Pc_t_T05	1.07304	0.0705682						Pc_t_T05	1.10335	0.835376
Pc_t_T05	1267.69	952.81	76.06							Pc_t_T05	0.890571	0.0710917						Pc_t_T05	0.922448	0.693322
Pc_t_T05	1326.89	1055.72	80.45							Pc_t_T05	0.986759	0.0751949						Pc_t_T05	0.965525	0.768206
Pc_t_T05	1623.89	1189.16	82.36							Pc_t_T05	1.11148	0.0769801						Pc_t_T05	1.18164	0.865305
